# Supplementary material for: Whole-Genome Resequencing Identifies SNPs in Sucrose Synthase and Sugar Transporter Genes Associated with Sweetness in Coconut
Source: Plants (Basel). 2024 Sep 11;13(18):2548. doi: 10.3390/plants13182548 (PMC11434861; doi:10.3390/plants13182548)
Supplement: Supplementary file 1 [file plants-13-02548-s001.zip]

Archive with 3 entries (3 files):
- Table S1 - list of 81 F2 and sequencing stats.xlsx
- Table S2 - List of genes used in allele mining.xlsx
- Table S3 - functional variants of all genes.xlsx
