# Supplementary material for: Whole-Genome Resequencing Identifies SNPs in Sucrose Synthase and Sugar Transporter Genes Associated with Sweetness in Coconut
Source: Plants (Basel). 2024 Sep 11;13(18):2548. doi: 10.3390/plants13182548 (PMC11434861; doi:10.3390/plants13182548)
Supplement: Supplementary file 1 [file plants-13-02548-s001.zip › Table S1 - list of 81 F2 and sequencing stats.xlsx]

## Sheet: Sheet1
Table S1. List of 81 F2 individuals and details on the sweet phenotype (Brix), and sequencing and variant statistics.
Code	Brix	Raw Read (M)	Raw Base(Gb)	Mapped read (M)	Mapped reads (%)	Average depth	Numbers SNP	Numbers InDels
CHF2_1	6.5	275.819	27.8577	271.634	0.98483	12.0369	5137707	437755
CHF2_10	6.1	289.552	29.2447	285.055	0.984471	12.6285	5904400	504530
CHF2_11	5.4	310.28	31.3383	305.717	0.985294	13.5608	6751627	549461
CHF2_12	6	297.059	30.0029	292.254	0.983826	12.9698	6840700	542501
CHF2_14	6.1	334.083	33.7424	329.212	0.98542	14.5745	5271604	452539
CHF2_15	5.6	261.674	26.4291	258.286	0.98705	11.4596	5092923	477551
CHF2_16	6.2	271.431	27.4145	268.074	0.987635	11.898	5445048	484495
CHF2_17	6.4	261.662	26.4279	258.258	0.986991	11.4652	4888151	449764
CHF2_19	6.4	326.856	33.0124	322.94	0.988021	14.3371	4624955	443561
CHF2_20	7.5	317.238	32.0411	313.102	0.986963	13.9144	4635855	433024
CHF2_21	6.3	352.287	35.581	345.785	0.981544	15.3292	7655051	563892
CHF2_23	6.1	257.248	25.982	253.729	0.986322	11.1961	7791704	569671
CHF2_26	5.9	293.897	29.6836	289.646	0.985533	12.8499	4945268	452524
CHF2_28	6	312.789	31.5917	306.703	0.980541	13.6213	5450285	480271
CHF2_29	6.5	352.917	35.6447	347.592	0.984912	15.4307	4154458	414591
CHF2_30	6.6	276.772	27.9539	273.037	0.986506	12.062	5782757	485271
CHF2_31	6.7	301.501	30.4516	297.443	0.986543	13.1357	7195197	550633
CHF2_33	7.2	244.901	24.735	241.721	0.987013	10.7323	2909074	355159
CHF2_34	6.9	248.679	25.1166	245.138	0.985759	10.8684	6075664	517832
CHF2_37	6.5	349.933	35.3433	342.93	0.979985	15.1936	6531499	537694
CHF2_38	6	282.362	28.5186	276.497	0.979228	12.2268	5657367	480438
CHF2_4	5.4	339.143	34.2534	334.337	0.985831	14.8385	6099272	494604
CHF2_40	7.3	321.883	32.5101	313.681	0.974519	13.8747	5955118	498098
CHF2_42	5.9	333.387	13.472	312.074	0.936072	16.0355	6463995	484801
CHF2_44	6.3	293.002	29.5932	289.182	0.986962	12.852	6866067	528362
CHF2_45	6.5	267.543	27.0218	262.562	0.981383	11.6726	5717038	518899
CHF2_46	6.5	350.014	35.3514	345.904	0.988257	15.2941	5378745	449704
CHF2_48	7	350.065	35.3565	345.74	0.987646	15.3061	6232687	495282
CHF2_49	5.9	282.048	28.4869	278.532	0.987533	12.3467	6004668	485442
CHF2_50	6.7	384.73	38.8578	380.072	0.987891	16.8117	7044843	540631
CHF2_51	6.5	339.189	34.2581	334.587	0.986433	14.8323	7649639	567356
CHF2_53	5.5	321.029	32.4239	315.922	0.984091	14.0328	5194030	458388
CHF2_54	6.3	350.056	35.3556	345.504	0.986997	15.3388	6305208	516359
CHF2_57	6.3	349.936	35.3435	345.353	0.986903	15.3259	6297761	478339
CHF2_61	6.1	350.041	35.3541	344.702	0.984749	15.3195	5230453	436904
CHF2_63	7.1	350.027	35.3527	344.781	0.985011	15.2896	7620230	566235
CHF2_64	6.1	350.019	35.3519	342.976	0.979879	15.2097	7425514	554305
CHF2_7	7.1	275.971	27.8731	271.862	0.985109	12.0378	4999340	451716
CHF2_9	6.4	277.373	28.0147	273.418	0.98574	12.1159	5260561	450917
TRF2_1	6.9	350.054	35.3554	346.68	0.990362	15.3366	5603091	479148
TRF2_10	6.4	365.604	36.926	361.89	0.989841	16.0131	7292292	552541
TRF2_11	5.8	350.007	35.3507	346.48	0.989924	15.3241	4952940	470727
TRF2_12	6	350.036	35.3537	346.78	0.990697	15.3725	5691795	484215
TRF2_13	7.6	350.008	35.3508	346.65	0.990407	15.377	4869248	426493
TRF2_15	7	350.005	35.3505	346.3	0.989413	15.2973	10730891	740930
TRF2_17	6.8	337.515	34.089	333.8	0.988994	14.7738	6042048	490022
TRF2_2	6.3	349.925	35.3424	345.85	0.988356	15.2615	7728611	558708
TRF2_20	6.6	370.986	37.4695	366.84	0.988826	16.2298	5603398	478731
TRF2_22	6	320.83	32.4039	316.95	0.987905	13.9993	6117324	520576
TRF2_24	6	366.716	37.0383	361.68	0.986269	15.9172	7377477	555985
TRF2_27	7	350.921	35.443	346.71	0.988001	15.3162	5374438	470442
TRF2_28	7	356.29	35.9853	352.62	0.989699	15.6139	4929874	448886
TRF2_29	6	312.526	31.5651	308.6	0.987437	13.6403	5829862	496787
TRF2_3	7	382.955	38.6784	379.3	0.990456	16.7808	5040151	447522
TRF2_30	6	296.032	29.8992	292.7	0.988745	12.9478	6846694	549391
TRF2_33	6	297.285	30.0258	293.89	0.98858	12.9906	4359157	427106
TRF2_34	7	230.471	23.2776	228.11	0.989756	10.1105	5139390	458812
TRF2_35	7	272.395	27.5119	269.49	0.989334	11.9211	5821823	503513
TRF2_36	6	243.434	24.5868	240.93	0.989713	10.6939	5816446	480530
TRF2_37	7.5	345.935	34.9395	342.24	0.989317	15.151	3113845	345030
TRF2_38	6.7	299.709	30.2706	296.64	0.989762	13.1386	5509086	461608
TRF2_4	6.5	350.075	35.3575	346.4	0.989504	15.3589	4328388	410717
TRF2_40	6.8	350.058	35.3559	346.75	0.99055	15.2893	6796361	530495
TRF2_42	7	368.324	37.2007	364.77	0.990352	16.0619	7231321	550544
TRF2_43	6	349.934	35.3433	346.47	0.990101	15.3125	4354057	401175
TRF2_44	6.9	349.944	35.3443	346.48	0.990102	15.3149	6242206	498736
TRF2_45	7	309.107	31.2198	305.93	0.989722	13.5756	3938069	399673
TRF2_46	6.2	372.791	37.6519	368.57	0.988677	16.2753	6799832	539165
TRF2_47	6.4	250.231	25.2733	246.17	0.983772	10.8955	6327405	515270
TRF2_48	6.8	410.7	41.4807	405.56	0.987485	17.8495	6644423	501409
TRF2_49	6.1	261.642	26.4258	258.43	0.987725	11.455	5691166	481838
TRF2_5	7.4	350.046	35.3547	346.38	0.989527	15.337	5994718	482744
TRF2_54	6.4	243.363	24.5796	240.5	0.988237	10.6535	6075862	521218
TRF2_56	6.5	252.998	25.5528	249.68	0.986886	11.0527	5323918	484881
TRF2_57	5.9	326.304	32.9567	321.63	0.985676	14.2102	6264191	509650
TRF2_58	6	276.768	27.9536	273.44	0.987976	12.0881	6206037	507243
TRF2_6	6.8	359.845	36.3443	356.18	0.989815	15.7293	7235552	570188
TRF2_62	6.4	321.028	32.4239	316.12	0.984711	13.9418	5876992	482486
TRF2_63	6.4	325.419	32.8673	320.84	0.985928	14.1541	4972156	433633
TRF2_7	6.5	350.057	35.3558	346.61	0.990153	15.3571	5633475	502653
TRF2_9	6.6	350.036	35.3537	346.26	0.989211	15.3104	6688225	513845
