# Supplementary material for: Whole-Genome Resequencing Identifies SNPs in Sucrose Synthase and Sugar Transporter Genes Associated with Sweetness in Coconut
Source: Plants (Basel). 2024 Sep 11;13(18):2548. doi: 10.3390/plants13182548 (PMC11434861; doi:10.3390/plants13182548)
Supplement: Supplementary file 1 [file plants-13-02548-s001.zip › Table S2 - List of genes used in allele mining.xlsx]

## Sheet: Sheet1
Table S2. List of genes involved in sucrose metabolism and sugar transport.
Gene ID	Annotation
Cnu01G021210	alpha-1,3/1,6-mannosyltransferase ALG2-like
Cnu06G001060	beta-fructofuranosidase
Cnu01G017560	beta-fructofuranosidase
Cnu07G005030	beta-fructofuranosidase
Cnu10G013990	beta-fructofuranosidase
Cnu10G014000	beta-fructofuranosidase
Cnu10G014010	beta-fructofuranosidase
Cnu11G016690	beta-fructofuranosidase
Cnu12G013210	beta-fructofuranosidase
Cnu01G014570	Fructokinase
Cnu03G010480	Fructokinase
Cnu03G011100	Fructokinase
Cnu06G007050	Fructokinase
Cnu12G004260	Fructokinase
Cnu14G000700	Fructokinase
Cnu14G001630	Fructokinase
Cnu01G023130	Hexokinase
Cnu02G012160	Hexokinase
Cnu04G004950	Hexokinase
Cnu04G017640	Hexokinase
Cnu08G004000	Hexokinase
Cnu11G006980	Hexokinase
Cnu15G008060	Hexokinase
Cnu08G015890	Major Facilitator Superfamily
Cnu09G012520	Major Facilitator Superfamily
Cnu05G018290	MFS/sugar transport protein
Cnu12G016950	MFS/sugar transport protein
Cnu03G006580	Phosphofructokinase
Cnu03G008810	Phosphofructokinase
Cnu03G020110	Phosphofructokinase
Cnu04G017490	Phosphofructokinase
Cnu08G003810	Phosphofructokinase
Cnu08G014140	Phosphofructokinase
Cnu08G016070	Phosphofructokinase
Cnu09G008210	Phosphofructokinase
Cnu11G007350	Phosphofructokinase
Cnu12G009090	Phosphofructokinase
Cnu14G014640	Phosphofructokinase
Cnu14G019030	Phosphofructokinase
Cnu14G021780	Phosphofructokinase
Cnu16G009420	Phosphofructokinase
Cnu16G009410	probable galacturonosyltransferase 9
Cnu03G007080	probable sucrose-phosphate synthase
Cnu03G017520	probable sucrose-phosphate synthase
Cnu06G005220	probable sucrose-phosphate synthase
Cnu14G018300	probable sucrose-phosphate synthase
Cnu03G020810	Raffinose synthase or seed imbibition protein Sip1
Cnu05G000280	Raffinose synthase or seed imbibition protein Sip1
Cnu11G021900	Raffinose synthase or seed imbibition protein Sip1
Cnu14G005920	Raffinose synthase or seed imbibition protein Sip1
Cnu14G014750	Raffinose synthase or seed imbibition protein Sip1
Cnu14G014760	Raffinose synthase or seed imbibition protein Sip1
Cnu14G023160	Raffinose synthase or seed imbibition protein Sip1
Cnu08G012910	Sucrose nonfermenting 4-like protein
Cnu11G019960	Sucrose nonfermenting 4-like protein
Cnu02G010820	Sucrose nonfermenting 4-like protein
Cnu10G005750	Sucrose nonfermenting 4-like protein
Cnu13G004770	Sucrose nonfermenting 4-like protein
Cnu14G029310	Sucrose nonfermenting 4-like protein
Cnu15G007350	Sucrose nonfermenting 4-like protein
Cnu02G009280	Sucrose synthase
Cnu05G004150	Sucrose synthase
Cnu08G017190	Sucrose synthase
Cnu09G011120	Sucrose synthase
Cnu12G006900	Sucrose synthase
Cnu12G015940	Sucrose synthase
Cnu16G010150	Sucrose synthase
Cnu16G006340	Sucrose transport protein SUT2-like
Cnu12G017040	Sucrose transport protein SUT4-like
Cnu08G027370	Sucrose-6F-phosphate phosphohydrolase
Cnu13G004200	Sucrose-6F-phosphate phosphohydrolase
Cnu01G011700	Sugar (and other) transporter
Cnu01G011710	Sugar (and other) transporter
Cnu01G018720	Sugar (and other) transporter
Cnu01G018730	Sugar (and other) transporter
Cnu01G002580	Sugar (and other) transporter
Cnu01G021700	Sugar (and other) transporter
Cnu01G023700	Sugar (and other) transporter
Cnu01G003720	Sugar (and other) transporter
Cnu01G004180	Sugar (and other) transporter
Cnu01G005240	Sugar (and other) transporter
Cnu10G024280	Sugar (and other) transporter
Cnu10G009660	Sugar (and other) transporter
Cnu10G000150	Sugar (and other) transporter
Cnu11G033340	Sugar (and other) transporter
Cnu11G008280	Sugar (and other) transporter
Cnu11G014940	Sugar (and other) transporter
Cnu11G014980	Sugar (and other) transporter
Cnu11G018990	Sugar (and other) transporter
Cnu11G021440	Sugar (and other) transporter
Cnu12G015790	Sugar (and other) transporter
Cnu12G018320	Sugar (and other) transporter
Cnu13G003960	Sugar (and other) transporter
Cnu13G011830	Sugar (and other) transporter
Cnu14G017110	Sugar (and other) transporter
Cnu14G018960	Sugar (and other) transporter
Cnu14G021460	Sugar (and other) transporter
Cnu14G024290	Sugar (and other) transporter
Cnu14G024730	Sugar (and other) transporter
Cnu14G007740	Sugar (and other) transporter
Cnu14G007750	Sugar (and other) transporter
Cnu14G007760	Sugar (and other) transporter
Cnu02G015180	Sugar (and other) transporter
Cnu02G015220	Sugar (and other) transporter
Cnu02G015280	Sugar (and other) transporter
Cnu02G005790	Sugar (and other) transporter
Cnu03G004760	Sugar (and other) transporter
Cnu04G012530	Sugar (and other) transporter
Cnu04G012550	Sugar (and other) transporter
Cnu04G015010	Sugar (and other) transporter
Cnu04G016640	Sugar (and other) transporter
Cnu04G016840	Sugar (and other) transporter
Cnu04G016850	Sugar (and other) transporter
Cnu04G006740	Sugar (and other) transporter
Cnu05G012380	Sugar (and other) transporter
Cnu05G013810	Sugar (and other) transporter
Cnu05G013830	Sugar (and other) transporter
Cnu05G013840	Sugar (and other) transporter
Cnu05G014700	Sugar (and other) transporter
Cnu05G007660	Sugar (and other) transporter
Cnu06G007290	Sugar (and other) transporter
Cnu07G001140	Sugar (and other) transporter
Cnu07G010250	Sugar (and other) transporter
Cnu07G002430	Sugar (and other) transporter
Cnu07G012480	Sugar (and other) transporter
Cnu07G012490	Sugar (and other) transporter
Cnu08G012360	Sugar (and other) transporter
Cnu09G006070	Sugar (and other) transporter
Cnu09G006090	Sugar (and other) transporter
Cnu09G006120	Sugar (and other) transporter
Cnu09G006130	Sugar (and other) transporter
Cnu09G012530	Sugar (and other) transporter
Cnu09G014440	Sugar (and other) transporter
Cnu10G018530	Sugar efflux transporter for intercellular exchange
Cnu10G026420	Sugar efflux transporter for intercellular exchange
Cnu10G028040	Sugar efflux transporter for intercellular exchange
Cnu11G011320	Sugar efflux transporter for intercellular exchange
Cnu11G013210	Sugar efflux transporter for intercellular exchange
Cnu11G003810	Sugar efflux transporter for intercellular exchange
Cnu14G002810	Sugar efflux transporter for intercellular exchange
Cnu16G011700	Sugar efflux transporter for intercellular exchange
Cnu02G009450	Sugar efflux transporter for intercellular exchange
Cnu02G010920	Sugar efflux transporter for intercellular exchange
Cnu03G012010	Sugar efflux transporter for intercellular exchange
Cnu04G013590	Sugar efflux transporter for intercellular exchange
Cnu06G016160	Sugar efflux transporter for intercellular exchange
Cnu08G006450	Sugar efflux transporter for intercellular exchange
Cnu08G008560	Sugar efflux transporter for intercellular exchange
