# Supplementary material for: Whole-Genome Resequencing Identifies SNPs in Sucrose Synthase and Sugar Transporter Genes Associated with Sweetness in Coconut
Source: Plants (Basel). 2024 Sep 11;13(18):2548. doi: 10.3390/plants13182548 (PMC11434861; doi:10.3390/plants13182548)
Supplement: Supplementary file 1 [file plants-13-02548-s001.zip › Table S3 - functional variants of all genes.xlsx]

## Sheet: Sheet1
Table S3. List of functional variants in the genes involved in sugar metabolism and transport tested in 49 coconut accessions.
SNP	Estimate	Std. Error	t value	Pr(>|t|)	Signif. codes	R-squared	Adjusted R-squared	Ref	ATL	SNP Eff	Impact	Gene ID	sd	GeneID	Pfam_annotation (colum F)
Chr16_75029992	-0.1072	0.3745	-0.286	0.776		0.001741	-0.0195	C	T	missense_variant	MODERATE	Cnu16G009420	Cnu16G009420	Cnu16G009420.1	Phosphofructokinase
Chr16_75033227	-0.6729	0.9598	-0.701	0.487		0.01035	-0.01071	A	G	missense_variant	MODERATE	Cnu16G009420	Cnu16G009420	Cnu16G009420.1	Phosphofructokinase
Chr16_75033608	-0.5957	0.5623	-1.059	0.295		0.02331	0.002534	C	T	missense_variant	MODERATE	Cnu16G009420	Cnu16G009420	Cnu16G009420.1	Phosphofructokinase
Chr16_75039040	-0.2219	0.2902	-0.765	0.448		0.01229	-0.008724	G	A	missense_variant	MODERATE	Cnu16G009420	Cnu16G009420	Cnu16G009420.1	Phosphofructokinase
Chr16_67945314	-0.6729	0.9598	-0.701	0.487		0.01035	-0.01071	C	T	missense_variant	MODERATE	Cnu16G006340	Cnu16G006340	Cnu16G006340.1	Sucrose transporter SUT2-like
Chr16_67945637	-0.1625	0.9645	-0.168	0.867		0.0006036	-0.02066	G	T	missense_variant	MODERATE	Cnu16G006340	Cnu16G006340	Cnu16G006340.1	Sucrose transporter SUT2-like
Chr16_67945726	0.174	0.4817	0.361	0.72		0.002767	-0.01845	A	AGGCGGC	disruptive_inframe_insertion	MODERATE	Cnu16G006340	Cnu16G006340	Cnu16G006340.1	Sucrose transporter SUT2-like
Chr16_67945730	-0.3237	0.3981	-0.813	0.42		0.01387	-0.007107	G	GGCGGCT	conservative_inframe_insertion	MODERATE	Cnu16G006340	Cnu16G006340	Cnu16G006340.1	Sucrose transporter SUT2-like
Chr15_14950446	-1.1833	0.9493	-1.247	0.219		0.03201	0.01141	C	T	missense_variant&splice_region_variant	MODERATE	Cnu15G008060	Cnu15G008060	Cnu15G008060.1	Hexokinase
Chr15_14955142	-1.1833	0.9493	-1.247	0.219		0.03201	0.01141	A	G	missense_variant	MODERATE	Cnu15G008060	Cnu15G008060	Cnu15G008060.1	Hexokinase
Chr15_14955145	-1.1833	0.9493	-1.247	0.219		0.03201	0.01141	T	A	missense_variant	MODERATE	Cnu15G008060	Cnu15G008060	Cnu15G008060.1	Hexokinase
Chr15_13506411	-0.1055	0.3274	-0.322	0.749		0.002206	-0.01902	T	A	missense_variant&splice_region_variant	MODERATE	Cnu15G007350	Cnu15G007350	Cnu15G007350.1	CBS domain
Chr14_161557761	-0.3667	0.9633	-0.381	0.705		0.003073	-0.01814	C	A	missense_variant	MODERATE	Cnu14G029310	Cnu14G029310	Cnu14G029310.1	CBS domain
Chr14_161558915	0.506	0.1221	4.146	0.00014	***	0.2677	0.2522	A	G	missense_variant	MODERATE	Cnu14G029310	Cnu14G029310	Cnu14G029310.1	CBS domain
Chr14_150697469	-0.443	0.1833	-2.417	0.0197	*	0.1126	0.09336	C	G	missense_variant	MODERATE	Cnu14G024730	Cnu14G024730	Cnu14G024730.1	Sugar (and other) transporter
Chr14_149652548	-0.5314	0.1455	-3.653	0.000652	***	0.2211	0.2045	G	A	missense_variant	MODERATE	Cnu14G024290	Cnu14G024290	Cnu14G024290.1	Sugar (and other) transporter
Chr14_149652623	-0.5591	0.1325	-4.22	0.000111	***	0.2748	0.2593	T	A	missense_variant	MODERATE	Cnu14G024290	Cnu14G024290	Cnu14G024290.1	Sugar (and other) transporter
Chr14_147557556	-0.04467	0.18181	-0.246	0.807		0.001283	-0.01997	G	A	missense_variant	MODERATE	Cnu14G023160	Cnu14G023160	Cnu14G023160.1	Raffinose synthase or seed imbibition protein Sip1
Chr14_147557613	0.001969	0.242153	0.008	0.994		1.406e-06	-0.02128	T	C	missense_variant	MODERATE	Cnu14G023160	Cnu14G023160	Cnu14G023160.1	Raffinose synthase or seed imbibition protein Sip1
Chr14_147557666	0.04	0.1742	0.23	0.819		0.00112	-0.02013	C	T	missense_variant	MODERATE	Cnu14G023160	Cnu14G023160	Cnu14G023160.1	Raffinose synthase or seed imbibition protein Sip1
Chr14_147557667	0.04	0.1742	0.23	0.819		0.00112	-0.02013	A	G	missense_variant	MODERATE	Cnu14G023160	Cnu14G023160	Cnu14G023160.1	Raffinose synthase or seed imbibition protein Sip1
Chr14_147557687	0.04	0.1742	0.23	0.819		0.00112	-0.02013	T	A	missense_variant	MODERATE	Cnu14G023160	Cnu14G023160	Cnu14G023160.1	Raffinose synthase or seed imbibition protein Sip1
Chr14_147559686	-0.01227	0.17801	-0.069	0.945		0.0001011	-0.02117	G	A	missense_variant	MODERATE	Cnu14G023160	Cnu14G023160	Cnu14G023160.1	Raffinose synthase or seed imbibition protein Sip1
Chr14_147559731	0.01746	0.17155	0.102	0.919		0.0002203	-0.02105	T	C	missense_variant	MODERATE	Cnu14G023160	Cnu14G023160	Cnu14G023160.1	Raffinose synthase or seed imbibition protein Sip1
Chr14_147559773	-0.03929	0.23866	-0.165	0.87		0.0005762	-0.02069	T	G	missense_variant	MODERATE	Cnu14G023160	Cnu14G023160	Cnu14G023160.1	Raffinose synthase or seed imbibition protein Sip1
Chr14_147560556	-0.02041	0.18044	-0.113	0.91		0.0002721	-0.021	A	G	missense_variant	MODERATE	Cnu14G023160	Cnu14G023160	Cnu14G023160.1	Raffinose synthase or seed imbibition protein Sip1
Chr14_147560815	0.008582	0.178011	0.048	0.962		4.944e-05	-0.02123	C	T	missense_variant	MODERATE	Cnu14G023160	Cnu14G023160	Cnu14G023160.1	Raffinose synthase or seed imbibition protein Sip1
Chr14_147562873	0.04	0.1742	0.23	0.819		0.00112	-0.02013	G	C	missense_variant	MODERATE	Cnu14G023160	Cnu14G023160	Cnu14G023160.1	Raffinose synthase or seed imbibition protein Sip1
Chr14_144737954	-0.2611	0.2615	-0.999	0.323		0.02078	-5.957e-05	G	T	missense_variant	MODERATE	Cnu14G021780	Cnu14G021780	Cnu14G021780.1	Phosphofructokinase
Chr14_144741125	-0.979	0.3069	-3.19	0.00253	**	0.178	0.1605	A	C	missense_variant	MODERATE	Cnu14G021780	Cnu14G021780	Cnu14G021780.1	Phosphofructokinase
Chr14_143651578	-0.5253	0.2767	-1.898	0.0638	.	0.07121	0.05145	T	TA	frameshift_variant	HIGH	Cnu14G021460	Cnu14G021460	Cnu14G021460.1	Sugar (and other) transporter
Chr14_143651643	-0.5291	0.2477	-2.136	0.0379	*	0.0885	0.06911	G	A	stop_gained	HIGH	Cnu14G021460	Cnu14G021460	Cnu14G021460.1	Sugar (and other) transporter
Chr14_143665116	-0.5291	0.2477	-2.136	0.0379	*	0.0885	0.06911	G	A	missense_variant	MODERATE	Cnu14G021460	Cnu14G021460	Cnu14G021460.1	Sugar (and other) transporter
Chr14_143665153	-0.5291	0.2477	-2.136	0.0379	*	0.0885	0.06911	C	A	missense_variant	MODERATE	Cnu14G021460	Cnu14G021460	Cnu14G021460.1	Sugar (and other) transporter
Chr14_137668734	-0.1833	0.4817	-0.381	0.705		0.003073	-0.01814	A	T	missense_variant	MODERATE	Cnu14G019030	Cnu14G019030	Cnu14G019030.1	Phosphofructokinase
Chr14_137677758	-0.0617	0.6894	-0.09	0.929		0.0001704	-0.0211	G	T	missense_variant	MODERATE	Cnu14G019030	Cnu14G019030	Cnu14G019030.1	Phosphofructokinase
Chr14_137677762	-0.0617	0.6894	-0.09	0.929		0.0001704	-0.0211	A	T	missense_variant	MODERATE	Cnu14G019030	Cnu14G019030	Cnu14G019030.1	Phosphofructokinase
Chr14_137677771	-0.0617	0.6894	-0.09	0.929		0.0001704	-0.0211	G	A	missense_variant	MODERATE	Cnu14G019030	Cnu14G019030	Cnu14G019030.1	Phosphofructokinase
Chr14_137677772	-0.0617	0.6894	-0.09	0.929		0.0001704	-0.0211	G	A	missense_variant	MODERATE	Cnu14G019030	Cnu14G019030	Cnu14G019030.1	Phosphofructokinase
Chr14_137682249	-0.6768	0.3229	-2.096	0.0415	*	0.0855	0.06604	C	T	missense_variant	MODERATE	Cnu14G019030	Cnu14G019030	Cnu14G019030.1	Phosphofructokinase
Chr14_135516052	-0.2836	0.2023	-1.402	0.168		0.04013	0.01971	A	T	missense_variant	MODERATE	Cnu14G018300	Cnu14G018300	Cnu14G018300.1	Glycosyl transferases group 1
Chr14_135517092	-0.4	0.4469	-0.895	0.375		0.01676	-0.004159	C	T	missense_variant	MODERATE	Cnu14G018300	Cnu14G018300	Cnu14G018300.1	Glycosyl transferases group 1
Chr14_135517397	-0.0617	0.6894	-0.09	0.929		0.0001704	-0.0211	T	G	missense_variant	MODERATE	Cnu14G018300	Cnu14G018300	Cnu14G018300.1	Glycosyl transferases group 1
Chr14_135517912	-0.9792	0.9542	-1.026	0.31		0.02191	0.001104	G	T	missense_variant	MODERATE	Cnu14G018300	Cnu14G018300	Cnu14G018300.1	Glycosyl transferases group 1
Chr14_135525362	0.1437	0.9646	0.149	0.882		0.0004723	-0.02079	A	G	missense_variant	MODERATE	Cnu14G018300	Cnu14G018300	Cnu14G018300.1	Glycosyl transferases group 1
Chr14_135525370	0.1437	0.9646	0.149	0.882		0.0004723	-0.02079	G	A	missense_variant	MODERATE	Cnu14G018300	Cnu14G018300	Cnu14G018300.1	Glycosyl transferases group 1
Chr14_135525371	0.1437	0.9646	0.149	0.882		0.0004723	-0.02079	T	A	missense_variant	MODERATE	Cnu14G018300	Cnu14G018300	Cnu14G018300.1	Glycosyl transferases group 1
Chr14_124464798	-0.3629	0.2973	-1.221	0.228		0.03072	0.0101	C	T	missense_variant	MODERATE	Cnu14G014760	Cnu14G014760	Cnu14G014760.1	Raffinose synthase or seed imbibition protein Sip1
Chr14_124464804	-0.5953	0.2662	-2.236	0.0301	*	0.09617	0.07694	C	T	stop_gained	HIGH	Cnu14G014760	Cnu14G014760	Cnu14G014760.1	Raffinose synthase or seed imbibition protein Sip1
Chr14_124464807	-0.5953	0.2662	-2.236	0.0301	*	0.09617	0.07694	G	A	missense_variant	MODERATE	Cnu14G014760	Cnu14G014760	Cnu14G014760.1	Raffinose synthase or seed imbibition protein Sip1
Chr14_124464823	-0.589	0.2779	-2.119	0.0394	*	0.08723	0.06781	G	A	missense_variant	MODERATE	Cnu14G014760	Cnu14G014760	Cnu14G014760.1	Raffinose synthase or seed imbibition protein Sip1
Chr14_124464840	-0.5429	0.2914	-1.863	0.0687	.	0.06876	0.04895	A	C	missense_variant	MODERATE	Cnu14G014760	Cnu14G014760	Cnu14G014760.1	Raffinose synthase or seed imbibition protein Sip1
Chr14_124464874	-0.06629	0.23554	-0.281	0.78		0.001683	-0.01956	G	A	missense_variant	MODERATE	Cnu14G014760	Cnu14G014760	Cnu14G014760.1	Raffinose synthase or seed imbibition protein Sip1
Chr14_124465553	-0.03917	0.27283	-0.144	0.886		0.0004383	-0.02083	C	T	missense_variant	MODERATE	Cnu14G014760	Cnu14G014760	Cnu14G014760.1	Raffinose synthase or seed imbibition protein Sip1
Chr14_124465558	-0.03917	0.27283	-0.144	0.886		0.0004383	-0.02083	A	C	missense_variant	MODERATE	Cnu14G014760	Cnu14G014760	Cnu14G014760.1	Raffinose synthase or seed imbibition protein Sip1
Chr14_124465570	-0.2943	0.2742	-1.073	0.289		0.02392	0.003155	G	A	missense_variant&splice_region_variant	MODERATE	Cnu14G014760	Cnu14G014760	Cnu14G014760.1	Raffinose synthase or seed imbibition protein Sip1
Chr14_124467048	-0.5309	0.6851	-0.775	0.442		0.01261	-0.008395	A	G	missense_variant&splice_region_variant	MODERATE	Cnu14G014760	Cnu14G014760	Cnu14G014760.1	Raffinose synthase or seed imbibition protein Sip1
Chr14_124467075	-0.5309	0.6851	-0.775	0.442		0.01261	-0.008395	G	A	missense_variant	MODERATE	Cnu14G014760	Cnu14G014760	Cnu14G014760.1	Raffinose synthase or seed imbibition protein Sip1
Chr14_124467098	-0.5309	0.6851	-0.775	0.442		0.01261	-0.008395	G	A	missense_variant	MODERATE	Cnu14G014760	Cnu14G014760	Cnu14G014760.1	Raffinose synthase or seed imbibition protein Sip1
Chr14_124467105	-0.5309	0.6851	-0.775	0.442		0.01261	-0.008395	G	T	missense_variant	MODERATE	Cnu14G014760	Cnu14G014760	Cnu14G014760.1	Raffinose synthase or seed imbibition protein Sip1
Chr14_124467114	-0.5122	0.6962	-0.736	0.466		0.01188	-0.01007	C	T	missense_variant	MODERATE	Cnu14G014760	Cnu14G014760	Cnu14G014760.1	Raffinose synthase or seed imbibition protein Sip1
Chr14_124467118	-0.5309	0.6851	-0.775	0.442		0.01261	-0.008395	C	A	stop_gained	HIGH	Cnu14G014760	Cnu14G014760	Cnu14G014760.1	Raffinose synthase or seed imbibition protein Sip1
Chr14_124467121	0.04303	0.22361	0.192	0.848		0.0008223	-0.02138	G	GTATCGCTTCCAT,GTATTGCTTCCAT	conservative_inframe_insertion	MODERATE	Cnu14G014760	Cnu14G014760	Cnu14G014760.1	Raffinose synthase or seed imbibition protein Sip1
Chr14_124467352	-1	0.6738	-1.484	0.144		0.04476	0.02444	A	C	missense_variant	MODERATE	Cnu14G014760	Cnu14G014760	Cnu14G014760.1	Raffinose synthase or seed imbibition protein Sip1
Chr14_124467355	0.3481	0.3199	1.088	0.282		0.02458	0.00383	G	A	missense_variant	MODERATE	Cnu14G014760	Cnu14G014760	Cnu14G014760.1	Raffinose synthase or seed imbibition protein Sip1
Chr14_124467375	-0.05631	0.31712	-0.178	0.86		0.0006703	-0.02059	A	C	missense_variant	MODERATE	Cnu14G014760	Cnu14G014760	Cnu14G014760.1	Raffinose synthase or seed imbibition protein Sip1
Chr14_124467379	-0.05631	0.31712	-0.178	0.86		0.0006703	-0.02059	G	T	missense_variant	MODERATE	Cnu14G014760	Cnu14G014760	Cnu14G014760.1	Raffinose synthase or seed imbibition protein Sip1
Chr14_124467392	0.01111	0.31902	0.035	0.972		2.637e-05	-0.02171	C	G	missense_variant	MODERATE	Cnu14G014760	Cnu14G014760	Cnu14G014760.1	Raffinose synthase or seed imbibition protein Sip1
Chr14_124467589	-0.6312	0.5615	-1.124	0.267		0.02618	0.005458	A	T	missense_variant	MODERATE	Cnu14G014760	Cnu14G014760	Cnu14G014760.1	Raffinose synthase or seed imbibition protein Sip1
Chr14_124467595	-0.6312	0.5615	-1.124	0.267		0.02618	0.005458	C	G	missense_variant	MODERATE	Cnu14G014760	Cnu14G014760	Cnu14G014760.1	Raffinose synthase or seed imbibition protein Sip1
Chr14_124467607	-0.6227	0.4414	-1.411	0.165		0.04062	0.02021	C	T	missense_variant	MODERATE	Cnu14G014760	Cnu14G014760	Cnu14G014760.1	Raffinose synthase or seed imbibition protein Sip1
Chr14_124467610	-0.01995	0.32385	-0.062	0.951		8.076e-05	-0.02119	C	T	missense_variant	MODERATE	Cnu14G014760	Cnu14G014760	Cnu14G014760.1	Raffinose synthase or seed imbibition protein Sip1
Chr14_124467625	-0.7729	0.3514	-2.199	0.0328	*	0.09329	0.074	T	A	missense_variant	MODERATE	Cnu14G014760	Cnu14G014760	Cnu14G014760.1	Raffinose synthase or seed imbibition protein Sip1
Chr14_124467634	-0.7729	0.3514	-2.199	0.0328	*	0.09329	0.074	A	T	missense_variant	MODERATE	Cnu14G014760	Cnu14G014760	Cnu14G014760.1	Raffinose synthase or seed imbibition protein Sip1
Chr14_124467664	-0.2524	0.3881	-0.65	0.519		0.008917	-0.01217	A	C	missense_variant	MODERATE	Cnu14G014760	Cnu14G014760	Cnu14G014760.1	Raffinose synthase or seed imbibition protein Sip1
Chr14_124467668	-0.2524	0.3881	-0.65	0.519		0.008917	-0.01217	A	T	missense_variant	MODERATE	Cnu14G014760	Cnu14G014760	Cnu14G014760.1	Raffinose synthase or seed imbibition protein Sip1
Chr14_124467682	0.04651	0.4161	0.112	0.911		0.0002658	-0.02101	T	A	missense_variant	MODERATE	Cnu14G014760	Cnu14G014760	Cnu14G014760.1	Raffinose synthase or seed imbibition protein Sip1
Chr14_124467725	0.6826	0.5602	1.218	0.229		0.03062	0.009994	A	T	missense_variant	MODERATE	Cnu14G014760	Cnu14G014760	Cnu14G014760.1	Raffinose synthase or seed imbibition protein Sip1
Chr14_124467738	-0.6361	0.4895	-1.299	0.2		0.03468	0.01414	C	A	missense_variant	MODERATE	Cnu14G014760	Cnu14G014760	Cnu14G014760.1	Raffinose synthase or seed imbibition protein Sip1
Chr14_124467739	0.2174	0.4149	0.524	0.603		0.005809	-0.01534	A	C	missense_variant	MODERATE	Cnu14G014760	Cnu14G014760	Cnu14G014760.1	Raffinose synthase or seed imbibition protein Sip1
Chr14_124467740	-0.6361	0.4895	-1.299	0.2		0.03468	0.01414	A	T	missense_variant	MODERATE	Cnu14G014760	Cnu14G014760	Cnu14G014760.1	Raffinose synthase or seed imbibition protein Sip1
Chr14_124467775	0.3986	0.566	0.704	0.485		0.01044	-0.01062	T	C	missense_variant	MODERATE	Cnu14G014760	Cnu14G014760	Cnu14G014760.1	Raffinose synthase or seed imbibition protein Sip1
Chr14_124467777	0.3986	0.566	0.704	0.485		0.01044	-0.01062	C	A	stop_gained	HIGH	Cnu14G014760	Cnu14G014760	Cnu14G014760.1	Raffinose synthase or seed imbibition protein Sip1
Chr14_124467787	0.3986	0.566	0.704	0.485		0.01044	-0.01062	T	C	stop_lost	HIGH	Cnu14G014760	Cnu14G014760	Cnu14G014760.1	Raffinose synthase or seed imbibition protein Sip1
Chr14_124467797	0.3986	0.566	0.704	0.485		0.01044	-0.01062	G	T	missense_variant	MODERATE	Cnu14G014760	Cnu14G014760	Cnu14G014760.1	Raffinose synthase or seed imbibition protein Sip1
Chr14_124467799	0.3986	0.566	0.704	0.485		0.01044	-0.01062	G	A	missense_variant	MODERATE	Cnu14G014760	Cnu14G014760	Cnu14G014760.1	Raffinose synthase or seed imbibition protein Sip1
Chr14_124467806	0.3986	0.566	0.704	0.485		0.01044	-0.01062	G	T	missense_variant	MODERATE	Cnu14G014760	Cnu14G014760	Cnu14G014760.1	Raffinose synthase or seed imbibition protein Sip1
Chr14_124467813	0.3986	0.566	0.704	0.485		0.01044	-0.01062	G	C	missense_variant	MODERATE	Cnu14G014760	Cnu14G014760	Cnu14G014760.1	Raffinose synthase or seed imbibition protein Sip1
Chr14_124467817	0.3986	0.566	0.704	0.485		0.01044	-0.01062	A	G	missense_variant	MODERATE	Cnu14G014760	Cnu14G014760	Cnu14G014760.1	Raffinose synthase or seed imbibition protein Sip1
Chr14_124467820	0.1468	0.6891	0.213	0.832		0.0009647	-0.02029	T	C	stop_lost	HIGH	Cnu14G014760	Cnu14G014760	Cnu14G014760.1	Raffinose synthase or seed imbibition protein Sip1
Chr14_124467826	0.1468	0.6891	0.213	0.832		0.0009647	-0.02029	T	G	missense_variant	MODERATE	Cnu14G014760	Cnu14G014760	Cnu14G014760.1	Raffinose synthase or seed imbibition protein Sip1
Chr14_124468200	-0.6351	0.6832	-0.93	0.357		0.01805	-0.002838	G	A	missense_variant	MODERATE	Cnu14G014760	Cnu14G014760	Cnu14G014760.1	Raffinose synthase or seed imbibition protein Sip1
Chr14_124468205	-0.06304	0.56895	-0.111	0.912		0.0002612	-0.02101	A	G	missense_variant	MODERATE	Cnu14G014760	Cnu14G014760	Cnu14G014760.1	Raffinose synthase or seed imbibition protein Sip1
Chr14_124468478	0.07167	0.49812	0.144	0.886		0.0004402	-0.02083	T	C	stop_lost&splice_region_variant	HIGH	Cnu14G014760	Cnu14G014760	Cnu14G014760.1	Raffinose synthase or seed imbibition protein Sip1
Chr14_124468490	0.07167	0.49812	0.144	0.886		0.0004402	-0.02083	A	T	missense_variant	MODERATE	Cnu14G014760	Cnu14G014760	Cnu14G014760.1	Raffinose synthase or seed imbibition protein Sip1
Chr14_124468526	0.3032	0.688	0.441	0.661		0.004115	-0.01707	C	T	stop_gained	HIGH	Cnu14G014760	Cnu14G014760	Cnu14G014760.1	Raffinose synthase or seed imbibition protein Sip1
Chr14_124468535	-0.3911	0.495	-0.79	0.433		0.01311	-0.007886	C	T	missense_variant	MODERATE	Cnu14G014760	Cnu14G014760	Cnu14G014760.1	Raffinose synthase or seed imbibition protein Sip1
Chr14_124468553	-0.0617	0.6894	-0.09	0.929		0.0001704	-0.0211	C	T	missense_variant	MODERATE	Cnu14G014760	Cnu14G014760	Cnu14G014760.1	Raffinose synthase or seed imbibition protein Sip1
Chr14_124468556	-0.0617	0.6894	-0.09	0.929		0.0001704	-0.0211	T	A	missense_variant	MODERATE	Cnu14G014760	Cnu14G014760	Cnu14G014760.1	Raffinose synthase or seed imbibition protein Sip1
Chr14_124468566	-0.0617	0.6894	-0.09	0.929		0.0001704	-0.0211	G	A	missense_variant	MODERATE	Cnu14G014760	Cnu14G014760	Cnu14G014760.1	Raffinose synthase or seed imbibition protein Sip1
Chr14_124468580	-0.0617	0.6894	-0.09	0.929		0.0001704	-0.0211	G	A	missense_variant	MODERATE	Cnu14G014760	Cnu14G014760	Cnu14G014760.1	Raffinose synthase or seed imbibition protein Sip1
Chr14_124468595	-0.0617	0.6894	-0.09	0.929		0.0001704	-0.0211	G	C	missense_variant	MODERATE	Cnu14G014760	Cnu14G014760	Cnu14G014760.1	Raffinose synthase or seed imbibition protein Sip1
Chr14_124468604	-1.1833	0.9493	-1.247	0.219		0.03201	0.01141	T	G	stop_lost	HIGH	Cnu14G014760	Cnu14G014760	Cnu14G014760.1	Raffinose synthase or seed imbibition protein Sip1
Chr14_124468732	-0.1305	0.3686	-0.354	0.725		0.002659	-0.01856	C	T	missense_variant	MODERATE	Cnu14G014760	Cnu14G014760	Cnu14G014760.1	Raffinose synthase or seed imbibition protein Sip1
Chr14_124468743	0.1976	0.3888	0.508	0.614		0.005467	-0.01569	G	A	missense_variant	MODERATE	Cnu14G014760	Cnu14G014760	Cnu14G014760.1	Raffinose synthase or seed imbibition protein Sip1
Chr14_124468749	0.3124	0.4137	0.755	0.454		0.01199	-0.009032	G	A	missense_variant	MODERATE	Cnu14G014760	Cnu14G014760	Cnu14G014760.1	Raffinose synthase or seed imbibition protein Sip1
Chr14_124468752	0.3124	0.4137	0.755	0.454		0.01199	-0.009032	G	C	missense_variant	MODERATE	Cnu14G014760	Cnu14G014760	Cnu14G014760.1	Raffinose synthase or seed imbibition protein Sip1
Chr14_124468764	-0.1461	0.4978	-0.294	0.77		0.00183	-0.01941	G	A	missense_variant	MODERATE	Cnu14G014760	Cnu14G014760	Cnu14G014760.1	Raffinose synthase or seed imbibition protein Sip1
Chr14_124468770	-0.1461	0.4978	-0.294	0.77		0.00183	-0.01941	G	T	missense_variant	MODERATE	Cnu14G014760	Cnu14G014760	Cnu14G014760.1	Raffinose synthase or seed imbibition protein Sip1
Chr14_124468786	-0.4536	0.5652	-0.803	0.426		0.01352	-0.007467	GGA	G	frameshift_variant	HIGH	Cnu14G014760	Cnu14G014760	Cnu14G014760.1	Raffinose synthase or seed imbibition protein Sip1
Chr14_124468793	-0.4536	0.5652	-0.803	0.426		0.01352	-0.007467	G	GAC	frameshift_variant	HIGH	Cnu14G014760	Cnu14G014760	Cnu14G014760.1	Raffinose synthase or seed imbibition protein Sip1
Chr14_124468796	0.2511	0.6885	0.365	0.717		0.002821	-0.0184	T	A	missense_variant	MODERATE	Cnu14G014760	Cnu14G014760	Cnu14G014760.1	Raffinose synthase or seed imbibition protein Sip1
Chr14_124468833	1.2936	0.6631	1.951	0.0571	.	0.0749	0.05522	A	T	missense_variant	MODERATE	Cnu14G014760	Cnu14G014760	Cnu14G014760.1	Raffinose synthase or seed imbibition protein Sip1
Chr14_124468842	0.6471	0.5611	1.153	0.255		0.02752	0.006825	G	A	missense_variant	MODERATE	Cnu14G014760	Cnu14G014760	Cnu14G014760.1	Raffinose synthase or seed imbibition protein Sip1
Chr14_124468845	0.6471	0.5611	1.153	0.255		0.02752	0.006825	C	A	missense_variant	MODERATE	Cnu14G014760	Cnu14G014760	Cnu14G014760.1	Raffinose synthase or seed imbibition protein Sip1
Chr14_124468860	-0.3116	0.5672	-0.549	0.585		0.00638	-0.01476	T	C	missense_variant	MODERATE	Cnu14G014760	Cnu14G014760	Cnu14G014760.1	Raffinose synthase or seed imbibition protein Sip1
Chr14_124468867	-0.3116	0.5672	-0.549	0.585		0.00638	-0.01476	A	C	missense_variant	MODERATE	Cnu14G014760	Cnu14G014760	Cnu14G014760.1	Raffinose synthase or seed imbibition protein Sip1
Chr14_124468899	-0.1733	0.4976	-0.348	0.729		0.002575	-0.01865	C	T	missense_variant	MODERATE	Cnu14G014760	Cnu14G014760	Cnu14G014760.1	Raffinose synthase or seed imbibition protein Sip1
Chr14_124468905	-0.1733	0.4976	-0.348	0.729		0.002575	-0.01865	T	A	missense_variant	MODERATE	Cnu14G014760	Cnu14G014760	Cnu14G014760.1	Raffinose synthase or seed imbibition protein Sip1
Chr14_124469089	-0.503	0.2643	-1.903	0.0631	.	0.07157	0.05182	G	T	missense_variant&splice_region_variant	MODERATE	Cnu14G014760	Cnu14G014760	Cnu14G014760.1	Raffinose synthase or seed imbibition protein Sip1
Chr14_124469104	-0.5507	0.3069	-1.794	0.0792	.	0.06411	0.0442	G	A	missense_variant	MODERATE	Cnu14G014760	Cnu14G014760	Cnu14G014760.1	Raffinose synthase or seed imbibition protein Sip1
Chr14_124469111	-0.9685	0.3076	-3.149	0.00285	**	0.1742	0.1566	A	G	missense_variant	MODERATE	Cnu14G014760	Cnu14G014760	Cnu14G014760.1	Raffinose synthase or seed imbibition protein Sip1
Chr14_124469119	-0.9685	0.3076	-3.149	0.00285	**	0.1742	0.1566	A	G	missense_variant	MODERATE	Cnu14G014760	Cnu14G014760	Cnu14G014760.1	Raffinose synthase or seed imbibition protein Sip1
Chr14_124469122	-0.756	0.3078	-2.456	0.0178	*	0.1138	0.0949	T	C	missense_variant	MODERATE	Cnu14G014760	Cnu14G014760	Cnu14G014760.1	Raffinose synthase or seed imbibition protein Sip1
Chr14_124469135	-0.4429	0.3022	-1.466	0.149		0.04372	0.02338	G	T	missense_variant	MODERATE	Cnu14G014760	Cnu14G014760	Cnu14G014760.1	Raffinose synthase or seed imbibition protein Sip1
Chr14_124469179	0.1015	0.2729	0.372	0.712		0.002934	-0.01828	G	A	missense_variant	MODERATE	Cnu14G014760	Cnu14G014760	Cnu14G014760.1	Raffinose synthase or seed imbibition protein Sip1
Chr14_124469193	0.04286	0.25373	0.169	0.867		0.0006198	-0.02111	T	C	missense_variant	MODERATE	Cnu14G014760	Cnu14G014760	Cnu14G014760.1	Raffinose synthase or seed imbibition protein Sip1
Chr14_124469197	0.036	0.2806	0.128	0.898		0.0003657	-0.02185	T	C	missense_variant	MODERATE	Cnu14G014760	Cnu14G014760	Cnu14G014760.1	Raffinose synthase or seed imbibition protein Sip1
Chr14_124469215	0.5584	0.2846	1.962	0.0557	.	0.07573	0.05607	C	T	missense_variant	MODERATE	Cnu14G014760	Cnu14G014760	Cnu14G014760.1	Raffinose synthase or seed imbibition protein Sip1
Chr14_124469239	-0.09167	0.49805	-0.184	0.855		0.0007202	-0.02054	C	T	missense_variant	MODERATE	Cnu14G014760	Cnu14G014760	Cnu14G014760.1	Raffinose synthase or seed imbibition protein Sip1
Chr14_124469257	-0.3695	0.3651	-1.012	0.317		0.02133	0.0005027	C	T	missense_variant	MODERATE	Cnu14G014760	Cnu14G014760	Cnu14G014760.1	Raffinose synthase or seed imbibition protein Sip1
Chr14_124469263	-0.2857	0.3876	-0.737	0.465		0.01143	-0.009605	C	G	missense_variant	MODERATE	Cnu14G014760	Cnu14G014760	Cnu14G014760.1	Raffinose synthase or seed imbibition protein Sip1
Chr14_124469265	-0.2857	0.3876	-0.737	0.465		0.01143	-0.009605	T	G	stop_lost	HIGH	Cnu14G014760	Cnu14G014760	Cnu14G014760.1	Raffinose synthase or seed imbibition protein Sip1
Chr14_124469274	-0.2857	0.3876	-0.737	0.465		0.01143	-0.009605	CAA	C	frameshift_variant	HIGH	Cnu14G014760	Cnu14G014760	Cnu14G014760.1	Raffinose synthase or seed imbibition protein Sip1
Chr14_124469278	-0.2857	0.3876	-0.737	0.465		0.01143	-0.009605	A	ATC	frameshift_variant	HIGH	Cnu14G014760	Cnu14G014760	Cnu14G014760.1	Raffinose synthase or seed imbibition protein Sip1
Chr14_124469287	-0.1357	0.3893	-0.349	0.729		0.002578	-0.01864	C	T	missense_variant	MODERATE	Cnu14G014760	Cnu14G014760	Cnu14G014760.1	Raffinose synthase or seed imbibition protein Sip1
Chr14_124469295	-0.2351	0.3675	-0.64	0.526		0.00863	-0.01246	A	G	missense_variant	MODERATE	Cnu14G014760	Cnu14G014760	Cnu14G014760.1	Raffinose synthase or seed imbibition protein Sip1
Chr14_124469296	-0.2351	0.3675	-0.64	0.526		0.00863	-0.01246	C	T	missense_variant	MODERATE	Cnu14G014760	Cnu14G014760	Cnu14G014760.1	Raffinose synthase or seed imbibition protein Sip1
Chr14_124469299	-0.2175	0.37	-0.588	0.56		0.007456	-0.01412	T	C	missense_variant	MODERATE	Cnu14G014760	Cnu14G014760	Cnu14G014760.1	Raffinose synthase or seed imbibition protein Sip1
Chr14_124469326	-0.4421	0.2755	-1.605	0.115		0.05194	0.03176	A	G	missense_variant	MODERATE	Cnu14G014760	Cnu14G014760	Cnu14G014760.1	Raffinose synthase or seed imbibition protein Sip1
Chr14_124469335	-0.5579	0.2748	-2.03	0.048	*	0.08063	0.06107	C	A	missense_variant	MODERATE	Cnu14G014760	Cnu14G014760	Cnu14G014760.1	Raffinose synthase or seed imbibition protein Sip1
Chr14_124469337	-0.5579	0.2748	-2.03	0.048	*	0.08063	0.06107	A	G	missense_variant	MODERATE	Cnu14G014760	Cnu14G014760	Cnu14G014760.1	Raffinose synthase or seed imbibition protein Sip1
Chr14_124469345	-0.4879	0.2708	-1.802	0.078	.	0.06461	0.04471	A	T	stop_lost	HIGH	Cnu14G014760	Cnu14G014760	Cnu14G014760.1	Raffinose synthase or seed imbibition protein Sip1
Chr14_124469350	-0.404	0.2679	-1.508	0.138		0.04617	0.02588	C	T	missense_variant	MODERATE	Cnu14G014760	Cnu14G014760	Cnu14G014760.1	Raffinose synthase or seed imbibition protein Sip1
Chr14_124469359	-0.5522	0.2612	-2.114	0.0399	*	0.08682	0.06739	T	G	missense_variant	MODERATE	Cnu14G014760	Cnu14G014760	Cnu14G014760.1	Raffinose synthase or seed imbibition protein Sip1
Chr14_124469360	-0.5292	0.2617	-2.022	0.0489	*	0.08	0.06043	T	G	missense_variant	MODERATE	Cnu14G014760	Cnu14G014760	Cnu14G014760.1	Raffinose synthase or seed imbibition protein Sip1
Chr14_124469365	-0.4951	0.2646	-1.871	0.0675	.	0.06934	0.04954	A	G	stop_lost	HIGH	Cnu14G014760	Cnu14G014760	Cnu14G014760.1	Raffinose synthase or seed imbibition protein Sip1
Chr14_124469374	-0.4599	0.2786	-1.651	0.105		0.0548	0.03468	C	A	missense_variant	MODERATE	Cnu14G014760	Cnu14G014760	Cnu14G014760.1	Raffinose synthase or seed imbibition protein Sip1
Chr14_124469378	-0.4599	0.2786	-1.651	0.105		0.0548	0.03468	G	A	missense_variant	MODERATE	Cnu14G014760	Cnu14G014760	Cnu14G014760.1	Raffinose synthase or seed imbibition protein Sip1
Chr14_124469385	-0.5657	0.2843	-1.99	0.0524	.	0.07771	0.05809	GAT	G	frameshift_variant	HIGH	Cnu14G014760	Cnu14G014760	Cnu14G014760.1	Raffinose synthase or seed imbibition protein Sip1
Chr14_124469388	-0.5657	0.2843	-1.99	0.0524	.	0.07771	0.05809	G	GCA	frameshift_variant	HIGH	Cnu14G014760	Cnu14G014760	Cnu14G014760.1	Raffinose synthase or seed imbibition protein Sip1
Chr14_124469396	-0.4095	0.3116	-1.314	0.195		0.03545	0.01492	C	G	missense_variant	MODERATE	Cnu14G014760	Cnu14G014760	Cnu14G014760.1	Raffinose synthase or seed imbibition protein Sip1
Chr14_124469401	-0.5218	0.318	-1.641	0.107		0.05419	0.03406	A	C	missense_variant	MODERATE	Cnu14G014760	Cnu14G014760	Cnu14G014760.1	Raffinose synthase or seed imbibition protein Sip1
Chr14_124469406	-0.5267	0.3296	-1.598	0.117		0.05151	0.03133	G	T	missense_variant	MODERATE	Cnu14G014760	Cnu14G014760	Cnu14G014760.1	Raffinose synthase or seed imbibition protein Sip1
Chr14_124469410	-0.5267	0.3296	-1.598	0.117		0.05151	0.03133	G	A	stop_gained	HIGH	Cnu14G014760	Cnu14G014760	Cnu14G014760.1	Raffinose synthase or seed imbibition protein Sip1
Chr14_124469416	-0.4808	0.3453	-1.393	0.17		0.03963	0.0192	T	A	missense_variant	MODERATE	Cnu14G014760	Cnu14G014760	Cnu14G014760.1	Raffinose synthase or seed imbibition protein Sip1
Chr14_124469424	-0.1624	0.4155	-0.391	0.698		0.00324	-0.01797	G	A	missense_variant	MODERATE	Cnu14G014760	Cnu14G014760	Cnu14G014760.1	Raffinose synthase or seed imbibition protein Sip1
Chr14_124469431	-0.2524	0.3881	-0.65	0.519		0.008917	-0.01217	A	G	missense_variant	MODERATE	Cnu14G014760	Cnu14G014760	Cnu14G014760.1	Raffinose synthase or seed imbibition protein Sip1
Chr14_124469449	-0.3116	0.5672	-0.549	0.585		0.00638	-0.01476	T	C	missense_variant	MODERATE	Cnu14G014760	Cnu14G014760	Cnu14G014760.1	Raffinose synthase or seed imbibition protein Sip1
Chr14_124420233	-0.5289	0.5701	-0.928	0.358		0.01837	-0.002972	T	C	missense_variant	MODERATE	Cnu14G014750	Cnu14G014750	Cnu14G014750.1	Raffinose synthase or seed imbibition protein Sip1
Chr14_124420248	-0.5289	0.5701	-0.928	0.358		0.01837	-0.002972	T	C	missense_variant	MODERATE	Cnu14G014750	Cnu14G014750	Cnu14G014750.1	Raffinose synthase or seed imbibition protein Sip1
Chr14_124420284	-0.1962	0.2815	-0.697	0.489		0.01023	-0.01083	A	G	missense_variant	MODERATE	Cnu14G014750	Cnu14G014750	Cnu14G014750.1	Raffinose synthase or seed imbibition protein Sip1
Chr14_124420312	0.018	0.2729	0.066	0.948		9.257e-05	-0.02118	T	A	missense_variant	MODERATE	Cnu14G014750	Cnu14G014750	Cnu14G014750.1	Raffinose synthase or seed imbibition protein Sip1
Chr14_124420901	-0.4687	0.9624	-0.487	0.628		0.005022	-0.01615	T	G	missense_variant	MODERATE	Cnu14G014750	Cnu14G014750	Cnu14G014750.1	Raffinose synthase or seed imbibition protein Sip1
Chr14_124420904	-0.4687	0.9624	-0.487	0.628		0.005022	-0.01615	T	A	missense_variant	MODERATE	Cnu14G014750	Cnu14G014750	Cnu14G014750.1	Raffinose synthase or seed imbibition protein Sip1
Chr14_124420911	-0.4687	0.9624	-0.487	0.628		0.005022	-0.01615	A	G	missense_variant	MODERATE	Cnu14G014750	Cnu14G014750	Cnu14G014750.1	Raffinose synthase or seed imbibition protein Sip1
Chr14_124420916	-0.4687	0.9624	-0.487	0.628		0.005022	-0.01615	C	G	missense_variant	MODERATE	Cnu14G014750	Cnu14G014750	Cnu14G014750.1	Raffinose synthase or seed imbibition protein Sip1
Chr14_124420928	-0.4687	0.9624	-0.487	0.628		0.005022	-0.01615	C	T	missense_variant	MODERATE	Cnu14G014750	Cnu14G014750	Cnu14G014750.1	Raffinose synthase or seed imbibition protein Sip1
Chr14_124420931	-0.4687	0.9624	-0.487	0.628		0.005022	-0.01615	T	C	missense_variant	MODERATE	Cnu14G014750	Cnu14G014750	Cnu14G014750.1	Raffinose synthase or seed imbibition protein Sip1
Chr14_124420936	-0.4787	0.9704	-0.493	0.624		0.005262	-0.01636	A	G	missense_variant	MODERATE	Cnu14G014750	Cnu14G014750	Cnu14G014750.1	Raffinose synthase or seed imbibition protein Sip1
Chr14_124420976	-0.3571	0.2974	-1.201	0.236		0.02976	0.009118	G	A	missense_variant	MODERATE	Cnu14G014750	Cnu14G014750	Cnu14G014750.1	Raffinose synthase or seed imbibition protein Sip1
Chr14_124420979	-0.3571	0.2974	-1.201	0.236		0.02976	0.009118	A	G	stop_lost	HIGH	Cnu14G014750	Cnu14G014750	Cnu14G014750.1	Raffinose synthase or seed imbibition protein Sip1
Chr14_124420982	-0.3571	0.2974	-1.201	0.236		0.02976	0.009118	A	G	missense_variant	MODERATE	Cnu14G014750	Cnu14G014750	Cnu14G014750.1	Raffinose synthase or seed imbibition protein Sip1
Chr14_124420994	-0.4471	0.2948	-1.517	0.136		0.04665	0.02637	G	A	missense_variant	MODERATE	Cnu14G014750	Cnu14G014750	Cnu14G014750.1	Raffinose synthase or seed imbibition protein Sip1
Chr14_124421216	-0.775	0.9582	-0.809	0.423		0.01373	-0.007256	G	A	missense_variant	MODERATE	Cnu14G014750	Cnu14G014750	Cnu14G014750.1	Raffinose synthase or seed imbibition protein Sip1
Chr14_124421222	-0.775	0.9582	-0.809	0.423		0.01373	-0.007256	C	A	missense_variant	MODERATE	Cnu14G014750	Cnu14G014750	Cnu14G014750.1	Raffinose synthase or seed imbibition protein Sip1
Chr14_124421234	-0.2406	0.5679	-0.424	0.674		0.003803	-0.01739	T	C	missense_variant	MODERATE	Cnu14G014750	Cnu14G014750	Cnu14G014750.1	Raffinose synthase or seed imbibition protein Sip1
Chr14_124421235	-0.2406	0.5679	-0.424	0.674		0.003803	-0.01739	G	A	missense_variant	MODERATE	Cnu14G014750	Cnu14G014750	Cnu14G014750.1	Raffinose synthase or seed imbibition protein Sip1
Chr14_124421264	-0.2406	0.5679	-0.424	0.674		0.003803	-0.01739	C	T	missense_variant	MODERATE	Cnu14G014750	Cnu14G014750	Cnu14G014750.1	Raffinose synthase or seed imbibition protein Sip1
Chr14_124421269	-0.2406	0.5679	-0.424	0.674		0.003803	-0.01739	A	C	stop_lost	HIGH	Cnu14G014750	Cnu14G014750	Cnu14G014750.1	Raffinose synthase or seed imbibition protein Sip1
Chr14_124422392	-0.03934	0.30254	-0.13	0.897		0.0003597	-0.02091	T	C	missense_variant&splice_region_variant	MODERATE	Cnu14G014750	Cnu14G014750	Cnu14G014750.1	Raffinose synthase or seed imbibition protein Sip1
Chr14_124422412	0.2665	0.2803	0.951	0.347		0.01887	-0.002006	C	G	missense_variant	MODERATE	Cnu14G014750	Cnu14G014750	Cnu14G014750.1	Raffinose synthase or seed imbibition protein Sip1
Chr14_124422430	0.1214	0.2751	0.441	0.661		0.004128	-0.01706	G	A	missense_variant	MODERATE	Cnu14G014750	Cnu14G014750	Cnu14G014750.1	Raffinose synthase or seed imbibition protein Sip1
Chr14_124422437	0.09246	0.27966	0.331	0.742		0.00232	-0.01891	A	G	missense_variant&splice_region_variant	MODERATE	Cnu14G014750	Cnu14G014750	Cnu14G014750.1	Raffinose synthase or seed imbibition protein Sip1
Chr14_124422602	-0.586	0.3055	-1.918	0.0612	.	0.07261	0.05288	A	G	missense_variant	MODERATE	Cnu14G014750	Cnu14G014750	Cnu14G014750.1	Raffinose synthase or seed imbibition protein Sip1
Chr14_124422732	0.3038	0.2693	1.128	0.265		0.02637	0.005659	C	G	missense_variant	MODERATE	Cnu14G014750	Cnu14G014750	Cnu14G014750.1	Raffinose synthase or seed imbibition protein Sip1
Chr14_124422733	0.3038	0.2693	1.128	0.265		0.02637	0.005659	A	T	missense_variant	MODERATE	Cnu14G014750	Cnu14G014750	Cnu14G014750.1	Raffinose synthase or seed imbibition protein Sip1
Chr14_124422745	0.263	0.2702	0.973	0.335		0.01976	-0.001094	C	T	missense_variant	MODERATE	Cnu14G014750	Cnu14G014750	Cnu14G014750.1	Raffinose synthase or seed imbibition protein Sip1
Chr14_124422760	0.3151	0.3353	0.94	0.352		0.01844	-0.002442	T	C	missense_variant	MODERATE	Cnu14G014750	Cnu14G014750	Cnu14G014750.1	Raffinose synthase or seed imbibition protein Sip1
Chr14_124422773	0.1871	0.3007	0.622	0.537		0.008172	-0.01293	G	T	missense_variant	MODERATE	Cnu14G014750	Cnu14G014750	Cnu14G014750.1	Raffinose synthase or seed imbibition protein Sip1
Chr14_124422786	0.2285	0.3252	0.702	0.486		0.01039	-0.01067	C	A	missense_variant	MODERATE	Cnu14G014750	Cnu14G014750	Cnu14G014750.1	Raffinose synthase or seed imbibition protein Sip1
Chr14_124422962	-0.1357	0.3893	-0.349	0.729		0.002578	-0.01864	C	T	missense_variant	MODERATE	Cnu14G014750	Cnu14G014750	Cnu14G014750.1	Raffinose synthase or seed imbibition protein Sip1
Chr14_124422965	-0.1357	0.3893	-0.349	0.729		0.002578	-0.01864	C	T	missense_variant	MODERATE	Cnu14G014750	Cnu14G014750	Cnu14G014750.1	Raffinose synthase or seed imbibition protein Sip1
Chr14_124423001	0.0009091	0.450667	0.002	0.998		8.658e-08	-0.02128	T	G	missense_variant	MODERATE	Cnu14G014750	Cnu14G014750	Cnu14G014750.1	Raffinose synthase or seed imbibition protein Sip1
Chr14_124423006	-0.06444	0.49814	-0.129	0.898		0.000356	-0.02091	A	C	missense_variant	MODERATE	Cnu14G014750	Cnu14G014750	Cnu14G014750.1	Raffinose synthase or seed imbibition protein Sip1
Chr14_124423009	0.2458	0.9642	0.255	0.8		0.001381	-0.01987	A	G	missense_variant	MODERATE	Cnu14G014750	Cnu14G014750	Cnu14G014750.1	Raffinose synthase or seed imbibition protein Sip1
Chr14_124423025	0.1855	0.5684	0.326	0.746		0.002261	-0.01897	C	A	missense_variant	MODERATE	Cnu14G014750	Cnu14G014750	Cnu14G014750.1	Raffinose synthase or seed imbibition protein Sip1
Chr14_124423031	-0.1341	0.5687	-0.236	0.815		0.001181	-0.02007	A	C	missense_variant	MODERATE	Cnu14G014750	Cnu14G014750	Cnu14G014750.1	Raffinose synthase or seed imbibition protein Sip1
Chr14_124423035	-0.1341	0.5687	-0.236	0.815		0.001181	-0.02007	G	T	missense_variant	MODERATE	Cnu14G014750	Cnu14G014750	Cnu14G014750.1	Raffinose synthase or seed imbibition protein Sip1
Chr14_124423048	0.1468	0.6891	0.213	0.832		0.0009647	-0.02029	C	G	missense_variant	MODERATE	Cnu14G014750	Cnu14G014750	Cnu14G014750.1	Raffinose synthase or seed imbibition protein Sip1
Chr14_124423060	0.1468	0.6891	0.213	0.832		0.0009647	-0.02029	A	G	missense_variant	MODERATE	Cnu14G014750	Cnu14G014750	Cnu14G014750.1	Raffinose synthase or seed imbibition protein Sip1
Chr14_124423318	1.4708	0.9407	1.564	0.125		0.04945	0.02922	C	A	missense_variant	MODERATE	Cnu14G014750	Cnu14G014750	Cnu14G014750.1	Raffinose synthase or seed imbibition protein Sip1
Chr14_124423322	-0.08804	0.3267	-0.269	0.789		0.001543	-0.0197	A	T	missense_variant	MODERATE	Cnu14G014750	Cnu14G014750	Cnu14G014750.1	Raffinose synthase or seed imbibition protein Sip1
Chr14_124423336	-0.08804	0.3267	-0.269	0.789		0.001543	-0.0197	T	A	missense_variant	MODERATE	Cnu14G014750	Cnu14G014750	Cnu14G014750.1	Raffinose synthase or seed imbibition protein Sip1
Chr14_124423345	0.1644	0.3163	0.52	0.606		0.005715	-0.01544	T	A	missense_variant	MODERATE	Cnu14G014750	Cnu14G014750	Cnu14G014750.1	Raffinose synthase or seed imbibition protein Sip1
Chr14_124423353	-0.03571	0.38981	-0.092	0.927		0.0001786	-0.02109	A	G	missense_variant	MODERATE	Cnu14G014750	Cnu14G014750	Cnu14G014750.1	Raffinose synthase or seed imbibition protein Sip1
Chr14_124423365	1.4708	0.9407	1.564	0.125		0.04945	0.02922	A	T	missense_variant	MODERATE	Cnu14G014750	Cnu14G014750	Cnu14G014750.1	Raffinose synthase or seed imbibition protein Sip1
Chr14_124423379	-0.3247	0.366	-0.887	0.38		0.01647	-0.00446	A	T	stop_lost	HIGH	Cnu14G014750	Cnu14G014750	Cnu14G014750.1	Raffinose synthase or seed imbibition protein Sip1
Chr14_124423383	-0.3247	0.366	-0.887	0.38		0.01647	-0.00446	G	A	missense_variant	MODERATE	Cnu14G014750	Cnu14G014750	Cnu14G014750.1	Raffinose synthase or seed imbibition protein Sip1
Chr14_124423408	0.8583	0.9567	0.897	0.374		0.01684	-0.004079	C	T	missense_variant	MODERATE	Cnu14G014750	Cnu14G014750	Cnu14G014750.1	Raffinose synthase or seed imbibition protein Sip1
Chr14_124423431	0.02278	0.35229	0.065	0.949		8.894e-05	-0.02119	C	A	missense_variant	MODERATE	Cnu14G014750	Cnu14G014750	Cnu14G014750.1	Raffinose synthase or seed imbibition protein Sip1
Chr14_124423460	-0.3036	0.2721	-1.116	0.27		0.0258	0.005075	G	T	missense_variant	MODERATE	Cnu14G014750	Cnu14G014750	Cnu14G014750.1	Raffinose synthase or seed imbibition protein Sip1
Chr14_124423474	-0.3036	0.2721	-1.116	0.27		0.0258	0.005075	T	C	missense_variant	MODERATE	Cnu14G014750	Cnu14G014750	Cnu14G014750.1	Raffinose synthase or seed imbibition protein Sip1
Chr14_124423507	-0.4951	0.2646	-1.871	0.0675	.	0.06934	0.04954	G	T	missense_variant	MODERATE	Cnu14G014750	Cnu14G014750	Cnu14G014750.1	Raffinose synthase or seed imbibition protein Sip1
Chr14_124423531	0.4122	0.3394	1.214	0.231		0.03043	0.009797	T	C	missense_variant	MODERATE	Cnu14G014750	Cnu14G014750	Cnu14G014750.1	Raffinose synthase or seed imbibition protein Sip1
Chr14_124423534	0.2622	0.4968	0.528	0.6		0.005894	-0.01526	T	A	missense_variant	MODERATE	Cnu14G014750	Cnu14G014750	Cnu14G014750.1	Raffinose synthase or seed imbibition protein Sip1
Chr14_124423543	0.2622	0.4968	0.528	0.6		0.005894	-0.01526	A	G	missense_variant	MODERATE	Cnu14G014750	Cnu14G014750	Cnu14G014750.1	Raffinose synthase or seed imbibition protein Sip1
Chr14_124423567	0.45	0.9626	0.467	0.642		0.004628	-0.01655	T	C	missense_variant	MODERATE	Cnu14G014750	Cnu14G014750	Cnu14G014750.1	Raffinose synthase or seed imbibition protein Sip1
Chr14_124423579	0.45	0.9626	0.467	0.642		0.004628	-0.01655	A	C	missense_variant	MODERATE	Cnu14G014750	Cnu14G014750	Cnu14G014750.1	Raffinose synthase or seed imbibition protein Sip1
Chr14_124423585	-0.3223	0.6878	-0.469	0.642		0.004651	-0.01653	C	T	missense_variant	MODERATE	Cnu14G014750	Cnu14G014750	Cnu14G014750.1	Raffinose synthase or seed imbibition protein Sip1
Chr14_124423633	-0.2406	0.5679	-0.424	0.674		0.003803	-0.01739	T	C	missense_variant	MODERATE	Cnu14G014750	Cnu14G014750	Cnu14G014750.1	Raffinose synthase or seed imbibition protein Sip1
Chr14_124423642	-0.2406	0.5679	-0.424	0.674		0.003803	-0.01739	G	A	missense_variant	MODERATE	Cnu14G014750	Cnu14G014750	Cnu14G014750.1	Raffinose synthase or seed imbibition protein Sip1
Chr14_124423798	-0.8957	0.677	-1.323	0.192		0.03591	0.0154	A	G	missense_variant	MODERATE	Cnu14G014750	Cnu14G014750	Cnu14G014750.1	Raffinose synthase or seed imbibition protein Sip1
Chr14_124423804	-0.8957	0.677	-1.323	0.192		0.03591	0.0154	A	G	missense_variant	MODERATE	Cnu14G014750	Cnu14G014750	Cnu14G014750.1	Raffinose synthase or seed imbibition protein Sip1
Chr14_124423834	-0.6729	0.9598	-0.701	0.487		0.01035	-0.01071	T	C	missense_variant	MODERATE	Cnu14G014750	Cnu14G014750	Cnu14G014750.1	Raffinose synthase or seed imbibition protein Sip1
Chr14_124424004	0.9809	0.6744	1.454	0.153		0.04306	0.0227	A	C	missense_variant	MODERATE	Cnu14G014750	Cnu14G014750	Cnu14G014750.1	Raffinose synthase or seed imbibition protein Sip1
Chr14_124424034	0.9809	0.6744	1.454	0.153		0.04306	0.0227	A	G	missense_variant	MODERATE	Cnu14G014750	Cnu14G014750	Cnu14G014750.1	Raffinose synthase or seed imbibition protein Sip1
Chr14_124424145	-0.3116	0.5672	-0.549	0.585		0.00638	-0.01476	T	C	missense_variant&splice_region_variant	MODERATE	Cnu14G014750	Cnu14G014750	Cnu14G014750.1	Raffinose synthase or seed imbibition protein Sip1
Chr14_124424157	-0.3639	0.4954	-0.735	0.466		0.01135	-0.009686	C	T	missense_variant	MODERATE	Cnu14G014750	Cnu14G014750	Cnu14G014750.1	Raffinose synthase or seed imbibition protein Sip1
Chr14_124424184	-0.719	0.3755	-1.915	0.0616	.	0.07238	0.05265	C	T	missense_variant	MODERATE	Cnu14G014750	Cnu14G014750	Cnu14G014750.1	Raffinose synthase or seed imbibition protein Sip1
Chr14_124424220	-0.3694	0.3225	-1.145	0.258		0.02716	0.006459	C	T	missense_variant	MODERATE	Cnu14G014750	Cnu14G014750	Cnu14G014750.1	Raffinose synthase or seed imbibition protein Sip1
Chr14_124424223	-0.3984	0.3119	-1.278	0.208		0.03356	0.013	T	A	missense_variant	MODERATE	Cnu14G014750	Cnu14G014750	Cnu14G014750.1	Raffinose synthase or seed imbibition protein Sip1
Chr14_124424237	-0.6169	0.3406	-1.811	0.0765	.	0.06525	0.04536	A	G	missense_variant	MODERATE	Cnu14G014750	Cnu14G014750	Cnu14G014750.1	Raffinose synthase or seed imbibition protein Sip1
Chr14_124424247	-0.7579	0.3521	-2.152	0.0365	*	0.08972	0.07035	G	A	missense_variant	MODERATE	Cnu14G014750	Cnu14G014750	Cnu14G014750.1	Raffinose synthase or seed imbibition protein Sip1
Chr14_124424262	-0.1436	0.2901	-0.495	0.623		0.005182	-0.01598	G	C	missense_variant	MODERATE	Cnu14G014750	Cnu14G014750	Cnu14G014750.1	Raffinose synthase or seed imbibition protein Sip1
Chr14_124424271	0.1268	0.2794	0.454	0.652		0.004367	-0.01682	T	G	missense_variant	MODERATE	Cnu14G014750	Cnu14G014750	Cnu14G014750.1	Raffinose synthase or seed imbibition protein Sip1
Chr14_124424410	0.2458	0.9642	0.255	0.8		0.001381	-0.01987	A	G	stop_lost	HIGH	Cnu14G014750	Cnu14G014750	Cnu14G014750.1	Raffinose synthase or seed imbibition protein Sip1
Chr14_124424416	-0.5114	0.4445	-1.151	0.256		0.02739	0.0067	G	A	missense_variant	MODERATE	Cnu14G014750	Cnu14G014750	Cnu14G014750.1	Raffinose synthase or seed imbibition protein Sip1
Chr14_124424419	0.2458	0.9642	0.255	0.8		0.001381	-0.01987	C	G	missense_variant	MODERATE	Cnu14G014750	Cnu14G014750	Cnu14G014750.1	Raffinose synthase or seed imbibition protein Sip1
Chr14_124424454	-0.2194	0.4149	-0.529	0.599		0.005913	-0.01524	G	A	missense_variant	MODERATE	Cnu14G014750	Cnu14G014750	Cnu14G014750.1	Raffinose synthase or seed imbibition protein Sip1
Chr14_124424500	-0.1327	0.4503	-0.295	0.769		0.001845	-0.01939	G	T	missense_variant	MODERATE	Cnu14G014750	Cnu14G014750	Cnu14G014750.1	Raffinose synthase or seed imbibition protein Sip1
Chr14_124424512	-0.2357	0.3883	-0.607	0.547		0.007778	-0.01333	C	A	missense_variant	MODERATE	Cnu14G014750	Cnu14G014750	Cnu14G014750.1	Raffinose synthase or seed imbibition protein Sip1
Chr14_124424514	-0.2357	0.3883	-0.607	0.547		0.007778	-0.01333	A	G	missense_variant	MODERATE	Cnu14G014750	Cnu14G014750	Cnu14G014750.1	Raffinose synthase or seed imbibition protein Sip1
Chr14_124424527	0.06603	0.30884	0.214	0.832		0.0009715	-0.02028	T	C	missense_variant	MODERATE	Cnu14G014750	Cnu14G014750	Cnu14G014750.1	Raffinose synthase or seed imbibition protein Sip1
Chr14_124424534	0.2754	0.3064	0.899	0.373		0.01691	-0.004011	A	C	missense_variant	MODERATE	Cnu14G014750	Cnu14G014750	Cnu14G014750.1	Raffinose synthase or seed imbibition protein Sip1
Chr14_124424548	0.1612	0.279	0.578	0.566		0.007055	-0.01407	C	T	missense_variant	MODERATE	Cnu14G014750	Cnu14G014750	Cnu14G014750.1	Raffinose synthase or seed imbibition protein Sip1
Chr14_124424551	0.1612	0.279	0.578	0.566		0.007055	-0.01407	T	C	missense_variant	MODERATE	Cnu14G014750	Cnu14G014750	Cnu14G014750.1	Raffinose synthase or seed imbibition protein Sip1
Chr14_124424566	0.1645	0.295	0.558	0.58		0.006572	-0.01456	C	T	missense_variant	MODERATE	Cnu14G014750	Cnu14G014750	Cnu14G014750.1	Raffinose synthase or seed imbibition protein Sip1
Chr14_124424756	1.0625	0.9523	1.116	0.27		0.0258	0.005075	A	G	missense_variant	MODERATE	Cnu14G014750	Cnu14G014750	Cnu14G014750.1	Raffinose synthase or seed imbibition protein Sip1
Chr14_124424822	-1.363	0.6674	-2.042	0.0469	*	0.08313	0.06319	G	A	missense_variant	MODERATE	Cnu14G014750	Cnu14G014750	Cnu14G014750.1	Raffinose synthase or seed imbibition protein Sip1
Chr14_124424843	-0.1553	0.3405	-0.456	0.651		0.004499	-0.01714	G	A	missense_variant	MODERATE	Cnu14G014750	Cnu14G014750	Cnu14G014750.1	Raffinose synthase or seed imbibition protein Sip1
Chr14_124424861	-0.06286	0.30183	-0.208	0.836		0.0009219	-0.02034	T	C	missense_variant	MODERATE	Cnu14G014750	Cnu14G014750	Cnu14G014750.1	Raffinose synthase or seed imbibition protein Sip1
Chr14_124424879	0.1058	0.283	0.374	0.71		0.00303	-0.01864	C	T	stop_gained	HIGH	Cnu14G014750	Cnu14G014750	Cnu14G014750.1	Raffinose synthase or seed imbibition protein Sip1
Chr14_124424915	-0.1788	0.2763	-0.647	0.521		0.008829	-0.01226	A	G	missense_variant	MODERATE	Cnu14G014750	Cnu14G014750	Cnu14G014750.1	Raffinose synthase or seed imbibition protein Sip1
Chr14_124424917	-0.1788	0.2763	-0.647	0.521		0.008829	-0.01226	T	G	missense_variant	MODERATE	Cnu14G014750	Cnu14G014750	Cnu14G014750.1	Raffinose synthase or seed imbibition protein Sip1
Chr14_124424927	0.08696	0.27305	0.318	0.752		0.002153	-0.01908	C	G	missense_variant	MODERATE	Cnu14G014750	Cnu14G014750	Cnu14G014750.1	Raffinose synthase or seed imbibition protein Sip1
Chr14_124424929	0.08696	0.27305	0.318	0.752		0.002153	-0.01908	T	G	missense_variant	MODERATE	Cnu14G014750	Cnu14G014750	Cnu14G014750.1	Raffinose synthase or seed imbibition protein Sip1
Chr14_124424938	-0.4036	0.2693	-1.499	0.141		0.0456	0.0253	CAA	C	frameshift_variant	HIGH	Cnu14G014750	Cnu14G014750	Cnu14G014750.1	Raffinose synthase or seed imbibition protein Sip1
Chr14_124424942	-0.3112	0.2738	-1.137	0.261		0.02675	0.006041	A	ATC	frameshift_variant	HIGH	Cnu14G014750	Cnu14G014750	Cnu14G014750.1	Raffinose synthase or seed imbibition protein Sip1
Chr14_124424951	-0.2077	0.285	-0.729	0.47		0.01118	-0.009862	C	T	stop_gained	HIGH	Cnu14G014750	Cnu14G014750	Cnu14G014750.1	Raffinose synthase or seed imbibition protein Sip1
Chr14_124424955	-0.1115	0.3265	-0.341	0.734		0.002474	-0.01875	GTA	G	frameshift_variant	HIGH	Cnu14G014750	Cnu14G014750	Cnu14G014750.1	Raffinose synthase or seed imbibition protein Sip1
Chr14_124424960	-0.08838	0.33365	-0.265	0.792		0.001557	-0.02063	C	CGT	frameshift_variant	HIGH	Cnu14G014750	Cnu14G014750	Cnu14G014750.1	Raffinose synthase or seed imbibition protein Sip1
Chr14_124424963	0.2714	0.395	0.687	0.496		0.01038	-0.01161	T	C	missense_variant	MODERATE	Cnu14G014750	Cnu14G014750	Cnu14G014750.1	Raffinose synthase or seed imbibition protein Sip1
Chr14_124424969	0.02981	0.28859	0.103	0.918		0.0002371	-0.02198	T	C	missense_variant	MODERATE	Cnu14G014750	Cnu14G014750	Cnu14G014750.1	Raffinose synthase or seed imbibition protein Sip1
Chr14_124425014	-0.2181	0.6887	-0.317	0.753		0.002129	-0.0191	T	C	stop_lost	HIGH	Cnu14G014750	Cnu14G014750	Cnu14G014750.1	Raffinose synthase or seed imbibition protein Sip1
Chr14_124425024	-0.2181	0.6887	-0.317	0.753		0.002129	-0.0191	G	T	missense_variant	MODERATE	Cnu14G014750	Cnu14G014750	Cnu14G014750.1	Raffinose synthase or seed imbibition protein Sip1
Chr14_124425050	-0.2181	0.6887	-0.317	0.753		0.002129	-0.0191	G	A	missense_variant	MODERATE	Cnu14G014750	Cnu14G014750	Cnu14G014750.1	Raffinose synthase or seed imbibition protein Sip1
Chr14_124425060	-0.2181	0.6887	-0.317	0.753		0.002129	-0.0191	G	C	missense_variant	MODERATE	Cnu14G014750	Cnu14G014750	Cnu14G014750.1	Raffinose synthase or seed imbibition protein Sip1
Chr14_124425081	-0.4456	0.494	-0.902	0.372		0.01702	-0.003899	G	C	missense_variant	MODERATE	Cnu14G014750	Cnu14G014750	Cnu14G014750.1	Raffinose synthase or seed imbibition protein Sip1
Chr14_124072772	-0.4076	0.155	-2.631	0.0115	*	0.1283	0.1098	A	G	missense_variant	MODERATE	Cnu14G014640	Cnu14G014640	Cnu14G014640.1	Phosphofructokinase
Chr14_124072851	-0.9479	0.6754	-1.403	0.167		0.04022	0.01979	G	A	missense_variant	MODERATE	Cnu14G014640	Cnu14G014640	Cnu14G014640.1	Phosphofructokinase
Chr14_124073025	-0.4728	0.4934	-0.958	0.343		0.01916	-0.001711	A	G	missense_variant	MODERATE	Cnu14G014640	Cnu14G014640	Cnu14G014640.1	Phosphofructokinase
Chr14_124077132	-0.3237	0.2827	-1.145	0.258		0.02714	0.006446	A	G	missense_variant	MODERATE	Cnu14G014640	Cnu14G014640	Cnu14G014640.1	Phosphofructokinase
Chr14_124077234	-1.0255	0.4251	-2.412	0.0198	*	0.1102	0.09123	C	G	missense_variant	MODERATE	Cnu14G014640	Cnu14G014640	Cnu14G014640.1	Phosphofructokinase
Chr14_124077243	-1.0255	0.4251	-2.412	0.0198	*	0.1102	0.09123	A	G	missense_variant	MODERATE	Cnu14G014640	Cnu14G014640	Cnu14G014640.1	Phosphofructokinase
Chr14_124077261	-1.0255	0.4251	-2.412	0.0198	*	0.1102	0.09123	G	T	missense_variant	MODERATE	Cnu14G014640	Cnu14G014640	Cnu14G014640.1	Phosphofructokinase
Chr14_124077348	0.1348	0.2823	0.477	0.635		0.004826	-0.01635	T	C	missense_variant	MODERATE	Cnu14G014640	Cnu14G014640	Cnu14G014640.1	Phosphofructokinase
Chr14_124077352	0.1256	0.286	0.439	0.663		0.004083	-0.01711	A	T	missense_variant	MODERATE	Cnu14G014640	Cnu14G014640	Cnu14G014640.1	Phosphofructokinase
Chr14_124077444	0.09853	0.28623	0.344	0.732		0.002515	-0.01871	A	G	missense_variant	MODERATE	Cnu14G014640	Cnu14G014640	Cnu14G014640.1	Phosphofructokinase
Chr14_124077488	-0.2298	0.3712	-0.619	0.541		0.01304	-0.02099	T	C,G	missense_variant	MODERATE	Cnu14G014640	Cnu14G014640	Cnu14G014640.1	Phosphofructokinase
Chr14_124077502	-0.4182	0.3113	-1.343	0.186		0.03698	0.01649	A	G	missense_variant	MODERATE	Cnu14G014640	Cnu14G014640	Cnu14G014640.1	Phosphofructokinase
Chr14_124077595	-0.8766	0.9585	-0.915	0.365		0.01786	-0.003494	G	A	missense_variant	MODERATE	Cnu14G014640	Cnu14G014640	Cnu14G014640.1	Phosphofructokinase
Chr14_124077747	-0.6922	0.4037	-1.715	0.093	.	0.05887	0.03885	T	C	missense_variant	MODERATE	Cnu14G014640	Cnu14G014640	Cnu14G014640.1	Phosphofructokinase
Chr14_124077772	-0.5538	0.3287	-1.685	0.0986	.	0.05697	0.0369	G	C	missense_variant	MODERATE	Cnu14G014640	Cnu14G014640	Cnu14G014640.1	Phosphofructokinase
Chr14_124077785	-0.2859	0.3062	-0.934	0.355		0.01822	-0.002674	C	G	missense_variant	MODERATE	Cnu14G014640	Cnu14G014640	Cnu14G014640.1	Phosphofructokinase
Chr14_124077798	-0.1837	0.2948	-0.623	0.536		0.008197	-0.0129	A	G	missense_variant	MODERATE	Cnu14G014640	Cnu14G014640	Cnu14G014640.1	Phosphofructokinase
Chr14_124077800	-0.1837	0.2948	-0.623	0.536		0.008197	-0.0129	G	T	missense_variant	MODERATE	Cnu14G014640	Cnu14G014640	Cnu14G014640.1	Phosphofructokinase
Chr14_124077859	-0.2401	0.2808	-0.855	0.397		0.01532	-0.005628	A	G	missense_variant	MODERATE	Cnu14G014640	Cnu14G014640	Cnu14G014640.1	Phosphofructokinase
Chr14_124077874	-0.1778	0.2719	-0.654	0.516		0.00921	-0.01233	T	A	missense_variant	MODERATE	Cnu14G014640	Cnu14G014640	Cnu14G014640.1	Phosphofructokinase
Chr14_29723244	2.0833	0.9157	2.275	0.0275	*	0.0992	0.08004	C	G	missense_variant	MODERATE	Cnu14G007750	Cnu14G007750	Cnu14G007750.1	Sugar (and other) transporter
Chr14_29723245	2.0833	0.9157	2.275	0.0275	*	0.0992	0.08004	C	T	missense_variant	MODERATE	Cnu14G007750	Cnu14G007750	Cnu14G007750.1	Sugar (and other) transporter
Chr14_29726097	0.3938	0.1574	2.503	0.0159	*	0.1176	0.09881	G	C	missense_variant	MODERATE	Cnu14G007750	Cnu14G007750	Cnu14G007750.1	Sugar (and other) transporter
Chr14_17334335	-0.2399	0.1918	-1.251	0.217		0.03222	0.01163	T	G	missense_variant	MODERATE	Cnu14G005920	Cnu14G005920	Cnu14G005920.1	Raffinose synthase or seed imbibition protein Sip1
Chr14_17334554	-0.2966	0.3516	-0.844	0.403		0.01492	-0.006043	G	C	missense_variant	MODERATE	Cnu14G005920	Cnu14G005920	Cnu14G005920.1	Raffinose synthase or seed imbibition protein Sip1
Chr14_17334559	-0.2966	0.3516	-0.844	0.403		0.01492	-0.006043	C	A	missense_variant	MODERATE	Cnu14G005920	Cnu14G005920	Cnu14G005920.1	Raffinose synthase or seed imbibition protein Sip1
Chr14_17334611	-0.3536	0.1791	-1.974	0.0543	.	0.07656	0.05691	A	C	missense_variant	MODERATE	Cnu14G005920	Cnu14G005920	Cnu14G005920.1	Raffinose synthase or seed imbibition protein Sip1
Chr14_17335045	-0.2966	0.3516	-0.844	0.403		0.01492	-0.006043	A	G	missense_variant	MODERATE	Cnu14G005920	Cnu14G005920	Cnu14G005920.1	Raffinose synthase or seed imbibition protein Sip1
Chr14_17335386	-0.6729	0.9598	-0.701	0.487		0.01035	-0.01071	G	C	missense_variant	MODERATE	Cnu14G005920	Cnu14G005920	Cnu14G005920.1	Raffinose synthase or seed imbibition protein Sip1
Chr14_17335407	0.3479	0.9635	0.361	0.72		0.002767	-0.01845	C	T	missense_variant	MODERATE	Cnu14G005920	Cnu14G005920	Cnu14G005920.1	Raffinose synthase or seed imbibition protein Sip1
Chr14_17336506	-0.3936	0.166	-2.371	0.0219	*	0.1068	0.0878	C	A	missense_variant	MODERATE	Cnu14G005920	Cnu14G005920	Cnu14G005920.1	Raffinose synthase or seed imbibition protein Sip1
Chr14_17336886	-0.4195	0.1662	-2.523	0.0151	*	0.1193	0.1006	C	G	missense_variant	MODERATE	Cnu14G005920	Cnu14G005920	Cnu14G005920.1	Raffinose synthase or seed imbibition protein Sip1
Chr14_7085864	-0.5163	0.1897	-2.721	0.00915	**	0.1387	0.12	T	G	missense_variant	MODERATE	Cnu14G002810	Cnu14G002810	Cnu14G002810.1	Sugar efflux transporter for intercellular exchange
Chr14_4037617	-0.583	0.6842	-0.852	0.398		0.01521	-0.00574	C	G	missense_variant	MODERATE	Cnu14G001630	Cnu14G001630	Cnu14G001630.1	pfkB family carbohydrate kinase
Chr14_4038378	0.3479	0.9635	0.361	0.72		0.002767	-0.01845	C	T	missense_variant	MODERATE	Cnu14G001630	Cnu14G001630	Cnu14G001630.1	pfkB family carbohydrate kinase
Chr14_4048990	-1.5213	0.6528	-2.331	0.0241	*	0.1036	0.08452	C	T	missense_variant	MODERATE	Cnu14G001630	Cnu14G001630	Cnu14G001630.1	pfkB family carbohydrate kinase
Chr14_1983013	-1.1833	0.9493	-1.247	0.219		0.03201	0.01141	T	G	missense_variant	MODERATE	Cnu14G000700	Cnu14G000700	Cnu14G000700.1	pfkB family carbohydrate kinase
Chr14_1983025	-1.1833	0.9493	-1.247	0.219		0.03201	0.01141	G	C	missense_variant	MODERATE	Cnu14G000700	Cnu14G000700	Cnu14G000700.1	pfkB family carbohydrate kinase
Chr14_1984160	-0.8797	0.5544	-1.587	0.119		0.05085	0.03066	T	C	missense_variant	MODERATE	Cnu14G000700	Cnu14G000700	Cnu14G000700.1	pfkB family carbohydrate kinase
Chr13_66753808	-1.7958	0.9286	-1.934	0.0592	.	0.07371	0.054	C	T	missense_variant	MODERATE	Cnu13G004200	Cnu13G004200	Cnu13G004200.1	Sucrose-6F-phosphate phosphohydrolase
Chr13_66753992	-0.437	0.1701	-2.569	0.0134	*	0.1231	0.1045	T	C	missense_variant	MODERATE	Cnu13G004200	Cnu13G004200	Cnu13G004200.1	Sucrose-6F-phosphate phosphohydrolase
Chr13_66756097	-0.3815	0.2534	-1.506	0.139		0.04601	0.02571	C	A	missense_variant	MODERATE	Cnu13G004200	Cnu13G004200	Cnu13G004200.1	Sucrose-6F-phosphate phosphohydrolase
Chr13_66756773	-0.4385	0.1716	-2.556	0.014	*	0.1244	0.1053	A	G	missense_variant	MODERATE	Cnu13G004200	Cnu13G004200	Cnu13G004200.1	Sucrose-6F-phosphate phosphohydrolase
Chr13_65960883	-0.4422	0.1457	-3.035	0.00392	**	0.1638	0.1461	C	T	missense_variant&splice_region_variant	MODERATE	Cnu13G003960	Cnu13G003960	Cnu13G003960.1	Sugar (and other) transporter
Chr13_65965983	-0.3845	0.1605	-2.396	0.0206	*	0.1088	0.08986	C	T	missense_variant	MODERATE	Cnu13G003960	Cnu13G003960	Cnu13G003960.1	Sugar (and other) transporter
Chr12_89966688	-1.8739	0.4991	-3.755	0.000477	***	0.2308	0.2144	C	T	missense_variant	MODERATE	Cnu12G018320	Cnu12G018320	Cnu12G018320.1	Sugar (and other) transporter
Chr12_89966974	-1.1874	0.3616	-3.284	0.00194	**	0.1866	0.1693	A	G	missense_variant	MODERATE	Cnu12G018320	Cnu12G018320	Cnu12G018320.1	Sugar (and other) transporter
Chr12_89967123	-1.2167	0.3302	-3.685	0.000591	***	0.2241	0.2076	G	A	missense_variant	MODERATE	Cnu12G018320	Cnu12G018320	Cnu12G018320.1	Sugar (and other) transporter
Chr12_89967124	-1.2167	0.3302	-3.685	0.000591	***	0.2241	0.2076	C	A	missense_variant	MODERATE	Cnu12G018320	Cnu12G018320	Cnu12G018320.1	Sugar (and other) transporter
Chr12_89967354	-1.3768	0.5324	-2.586	0.0129	*	0.1246	0.1059	T	G	missense_variant	MODERATE	Cnu12G018320	Cnu12G018320	Cnu12G018320.1	Sugar (and other) transporter
Chr12_89967573	-1.6777	0.6446	-2.603	0.0123	*	0.126	0.1074	A	G	missense_variant	MODERATE	Cnu12G018320	Cnu12G018320	Cnu12G018320.1	Sugar (and other) transporter
Chr12_87732002	-0.3667	0.9633	-0.381	0.705		0.003073	-0.01814	G	C	missense_variant	MODERATE	Cnu12G016950	Cnu12G016950	Cnu12G016950.1	MFS/sugar transport protein
Chr12_85998815	-0.07381	0.20237	-0.365	0.717		0.002822	-0.01839	T	C	missense_variant&splice_region_variant	MODERATE	Cnu12G015940	Cnu12G015940	Cnu12G015940.1	Sucrose synthase
Chr12_85998954	-0.3332	0.448	-0.744	0.461		0.01163	-0.0094	T	G	missense_variant	MODERATE	Cnu12G015940	Cnu12G015940	Cnu12G015940.1	Sucrose synthase
Chr12_85999384	-0.3422	0.2716	-1.26	0.214		0.03267	0.01208	C	A	missense_variant	MODERATE	Cnu12G015940	Cnu12G015940	Cnu12G015940.1	Sucrose synthase
Chr12_85999385	-0.06202	0.20226	-0.307	0.76		0.001996	-0.01924	T	C	missense_variant	MODERATE	Cnu12G015940	Cnu12G015940	Cnu12G015940.1	Sucrose synthase
Chr12_85999961	-0.7394	0.681	-1.086	0.283		0.02447	0.003713	C	A	missense_variant	MODERATE	Cnu12G015940	Cnu12G015940	Cnu12G015940.1	Sucrose synthase
Chr12_86000187	-0.2	0.1935	-1.034	0.307		0.0227	0.001458	A	C	missense_variant	MODERATE	Cnu12G015940	Cnu12G015940	Cnu12G015940.1	Sucrose synthase
Chr12_86001479	-0.8436	0.6784	-1.244	0.22		0.03186	0.01126	G	T	missense_variant	MODERATE	Cnu12G015940	Cnu12G015940	Cnu12G015940.1	Sucrose synthase
Chr12_86001717	-0.02975	0.22737	-0.131	0.896		0.000364	-0.0209	C	T	missense_variant	MODERATE	Cnu12G015940	Cnu12G015940	Cnu12G015940.1	Sucrose synthase
Chr12_86002062	-0.0918	0.1864	-0.493	0.625		0.005136	-0.01603	T	C	missense_variant	MODERATE	Cnu12G015940	Cnu12G015940	Cnu12G015940.1	Sucrose synthase
Chr12_80386251	-0.04959	0.51587	-0.096	0.924		0.00022	-0.02358	G	A	missense_variant	MODERATE	Cnu12G013210	Cnu12G013210	Cnu12G013210.1	Glycosyl hydrolases family 32 N-terminal domain
Chr12_80386348	-0.3826	0.5663	-0.676	0.503		0.00962	-0.01145	C	A	missense_variant&splice_region_variant	MODERATE	Cnu12G013210	Cnu12G013210	Cnu12G013210.1	Glycosyl hydrolases family 32 N-terminal domain
Chr12_80388274	-0.8957	0.5538	-1.617	0.113		0.05271	0.03256	T	C	missense_variant	MODERATE	Cnu12G013210	Cnu12G013210	Cnu12G013210.1	Glycosyl hydrolases family 32 N-terminal domain
Chr12_80388275	-0.8957	0.5538	-1.617	0.113		0.05271	0.03256	A	G	missense_variant	MODERATE	Cnu12G013210	Cnu12G013210	Cnu12G013210.1	Glycosyl hydrolases family 32 N-terminal domain
Chr12_80388308	-0.4909	0.4449	-1.103	0.276		0.02525	0.004507	C	T	missense_variant	MODERATE	Cnu12G013210	Cnu12G013210	Cnu12G013210.1	Glycosyl hydrolases family 32 N-terminal domain
Chr12_80388317	-0.5783	0.4075	-1.419	0.162		0.04109	0.02068	A	C	missense_variant	MODERATE	Cnu12G013210	Cnu12G013210	Cnu12G013210.1	Glycosyl hydrolases family 32 N-terminal domain
Chr12_80388322	-0.5783	0.4075	-1.419	0.162		0.04109	0.02068	C	G	missense_variant	MODERATE	Cnu12G013210	Cnu12G013210	Cnu12G013210.1	Glycosyl hydrolases family 32 N-terminal domain
Chr12_80388323	-0.5783	0.4075	-1.419	0.162		0.04109	0.02068	T	C	missense_variant	MODERATE	Cnu12G013210	Cnu12G013210	Cnu12G013210.1	Glycosyl hydrolases family 32 N-terminal domain
Chr12_80388368	-0.08897	0.33823	-0.263	0.794		0.00147	-0.01978	C	T	missense_variant	MODERATE	Cnu12G013210	Cnu12G013210	Cnu12G013210.1	Glycosyl hydrolases family 32 N-terminal domain
Chr12_80388372	-0.08897	0.33823	-0.263	0.794		0.00147	-0.01978	C	T	missense_variant	MODERATE	Cnu12G013210	Cnu12G013210	Cnu12G013210.1	Glycosyl hydrolases family 32 N-terminal domain
Chr12_80388375	-0.2918	0.27	-1.081	0.285		0.02425	0.003486	C	A	missense_variant	MODERATE	Cnu12G013210	Cnu12G013210	Cnu12G013210.1	Glycosyl hydrolases family 32 N-terminal domain
Chr12_80388381	-0.4981	0.3188	-1.563	0.125		0.04938	0.02915	C	A	missense_variant	MODERATE	Cnu12G013210	Cnu12G013210	Cnu12G013210.1	Glycosyl hydrolases family 32 N-terminal domain
Chr12_80388384	-0.3105	0.3238	-0.959	0.342		0.01919	-0.001675	C	T	missense_variant	MODERATE	Cnu12G013210	Cnu12G013210	Cnu12G013210.1	Glycosyl hydrolases family 32 N-terminal domain
Chr12_80388386	-0.3105	0.3238	-0.959	0.342		0.01919	-0.001675	A	G	missense_variant	MODERATE	Cnu12G013210	Cnu12G013210	Cnu12G013210.1	Glycosyl hydrolases family 32 N-terminal domain
Chr12_80388411	-0.8695	0.4325	-2.011	0.0501	.	0.07921	0.05962	G	C	missense_variant	MODERATE	Cnu12G013210	Cnu12G013210	Cnu12G013210.1	Glycosyl hydrolases family 32 N-terminal domain
Chr12_80388420	-0.8695	0.4325	-2.011	0.0501	.	0.07921	0.05962	T	C	missense_variant	MODERATE	Cnu12G013210	Cnu12G013210	Cnu12G013210.1	Glycosyl hydrolases family 32 N-terminal domain
Chr12_80388434	-0.8695	0.4325	-2.011	0.0501	.	0.07921	0.05962	T	G	missense_variant	MODERATE	Cnu12G013210	Cnu12G013210	Cnu12G013210.1	Glycosyl hydrolases family 32 N-terminal domain
Chr12_80388586	-0.3928	0.3219	-1.22	0.228		0.03071	0.01009	T	A	missense_variant	MODERATE	Cnu12G013210	Cnu12G013210	Cnu12G013210.1	Glycosyl hydrolases family 32 N-terminal domain
Chr12_80388588	-0.3928	0.3219	-1.22	0.228		0.03071	0.01009	G	C	missense_variant	MODERATE	Cnu12G013210	Cnu12G013210	Cnu12G013210.1	Glycosyl hydrolases family 32 N-terminal domain
Chr12_80388592	-0.564	0.3064	-1.841	0.072	.	0.06724	0.0474	T	C	missense_variant	MODERATE	Cnu12G013210	Cnu12G013210	Cnu12G013210.1	Glycosyl hydrolases family 32 N-terminal domain
Chr12_80388598	-0.564	0.3064	-1.841	0.072	.	0.06724	0.0474	T	G	missense_variant	MODERATE	Cnu12G013210	Cnu12G013210	Cnu12G013210.1	Glycosyl hydrolases family 32 N-terminal domain
Chr12_80388604	-0.564	0.3064	-1.841	0.072	.	0.06724	0.0474	G	T	missense_variant	MODERATE	Cnu12G013210	Cnu12G013210	Cnu12G013210.1	Glycosyl hydrolases family 32 N-terminal domain
Chr12_80388610	-0.564	0.3064	-1.841	0.072	.	0.06724	0.0474	A	G	missense_variant	MODERATE	Cnu12G013210	Cnu12G013210	Cnu12G013210.1	Glycosyl hydrolases family 32 N-terminal domain
Chr12_80388628	-0.1631	0.2746	-0.594	0.555		0.007448	-0.01367	G	T	missense_variant	MODERATE	Cnu12G013210	Cnu12G013210	Cnu12G013210.1	Glycosyl hydrolases family 32 N-terminal domain
Chr12_80388634	-0.05207	0.27745	-0.188	0.852		0.0007488	-0.02051	TGC	T	frameshift_variant	HIGH	Cnu12G013210	Cnu12G013210	Cnu12G013210.1	Glycosyl hydrolases family 32 N-terminal domain
Chr12_80388638	0.03649	0.27993	0.13	0.897		0.0003614	-0.02091	A	ATG	frameshift_variant	HIGH	Cnu12G013210	Cnu12G013210	Cnu12G013210.1	Glycosyl hydrolases family 32 N-terminal domain
Chr12_80388651	-0.5268	0.361	-1.459	0.151		0.04335	0.023	T	C	missense_variant	MODERATE	Cnu12G013210	Cnu12G013210	Cnu12G013210.1	Glycosyl hydrolases family 32 N-terminal domain
Chr12_80388652	-0.5268	0.361	-1.459	0.151		0.04335	0.023	T	C	missense_variant	MODERATE	Cnu12G013210	Cnu12G013210	Cnu12G013210.1	Glycosyl hydrolases family 32 N-terminal domain
Chr12_80388656	-0.931	0.3654	-2.548	0.0142	*	0.1213	0.1026	T	C	missense_variant	MODERATE	Cnu12G013210	Cnu12G013210	Cnu12G013210.1	Glycosyl hydrolases family 32 N-terminal domain
Chr12_80388705	-0.331	0.3868	-0.856	0.397		0.01533	-0.005617	C	T	missense_variant	MODERATE	Cnu12G013210	Cnu12G013210	Cnu12G013210.1	Glycosyl hydrolases family 32 N-terminal domain
Chr12_80388739	0.09545	0.2792	0.342	0.734		0.002535	-0.01915	C	T	missense_variant&splice_region_variant	MODERATE	Cnu12G013210	Cnu12G013210	Cnu12G013210.1	Glycosyl hydrolases family 32 N-terminal domain
Chr12_80388741	0.165	0.2718	0.607	0.547		0.007778	-0.01333	C	G	missense_variant&splice_region_variant	MODERATE	Cnu12G013210	Cnu12G013210	Cnu12G013210.1	Glycosyl hydrolases family 32 N-terminal domain
Chr12_80389780	0.6468	0.4407	1.468	0.149		0.04383	0.02348	C	G	missense_variant	MODERATE	Cnu12G013210	Cnu12G013210	Cnu12G013210.1	Glycosyl hydrolases family 32 N-terminal domain
Chr12_80389784	0.8632	0.3967	2.176	0.0346	*	0.09154	0.07221	A	T	missense_variant	MODERATE	Cnu12G013210	Cnu12G013210	Cnu12G013210.1	Glycosyl hydrolases family 32 N-terminal domain
Chr12_80389790	0.8632	0.3967	2.176	0.0346	*	0.09154	0.07221	G	T	missense_variant	MODERATE	Cnu12G013210	Cnu12G013210	Cnu12G013210.1	Glycosyl hydrolases family 32 N-terminal domain
Chr12_80389801	0.07714	0.30176	0.256	0.799		0.001389	-0.01986	C	G	missense_variant	MODERATE	Cnu12G013210	Cnu12G013210	Cnu12G013210.1	Glycosyl hydrolases family 32 N-terminal domain
Chr12_80389807	0.2029	0.2945	0.689	0.494		0.01	-0.01106	C	T	missense_variant	MODERATE	Cnu12G013210	Cnu12G013210	Cnu12G013210.1	Glycosyl hydrolases family 32 N-terminal domain
Chr12_80389808	0.2029	0.2945	0.689	0.494		0.01	-0.01106	G	C	missense_variant	MODERATE	Cnu12G013210	Cnu12G013210	Cnu12G013210.1	Glycosyl hydrolases family 32 N-terminal domain
Chr12_80389810	0.2029	0.2945	0.689	0.494		0.01	-0.01106	G	T	missense_variant	MODERATE	Cnu12G013210	Cnu12G013210	Cnu12G013210.1	Glycosyl hydrolases family 32 N-terminal domain
Chr12_80389811	0.2029	0.2945	0.689	0.494		0.01	-0.01106	C	T	missense_variant	MODERATE	Cnu12G013210	Cnu12G013210	Cnu12G013210.1	Glycosyl hydrolases family 32 N-terminal domain
Chr12_80389828	0.08845	0.29062	0.304	0.762		0.001967	-0.01927	C	T	missense_variant	MODERATE	Cnu12G013210	Cnu12G013210	Cnu12G013210.1	Glycosyl hydrolases family 32 N-terminal domain
Chr12_80389850	0.004762	0.275662	0.017	0.986		6.349e-06	-0.02127	T	C	missense_variant	MODERATE	Cnu12G013210	Cnu12G013210	Cnu12G013210.1	Glycosyl hydrolases family 32 N-terminal domain
Chr12_80389855	0.004762	0.275662	0.017	0.986		6.349e-06	-0.02127	T	G	missense_variant	MODERATE	Cnu12G013210	Cnu12G013210	Cnu12G013210.1	Glycosyl hydrolases family 32 N-terminal domain
Chr12_80389862	0.04947	0.27989	0.177	0.86		0.0006643	-0.0206	C	T	missense_variant	MODERATE	Cnu12G013210	Cnu12G013210	Cnu12G013210.1	Glycosyl hydrolases family 32 N-terminal domain
Chr12_80389876	0.05263	0.32686	0.161	0.873		0.0005514	-0.02071	C	T	missense_variant	MODERATE	Cnu12G013210	Cnu12G013210	Cnu12G013210.1	Glycosyl hydrolases family 32 N-terminal domain
Chr12_80389892	0.5808	0.342	1.699	0.096	.	0.05783	0.03779	C	A	missense_variant	MODERATE	Cnu12G013210	Cnu12G013210	Cnu12G013210.1	Glycosyl hydrolases family 32 N-terminal domain
Chr12_80389895	0.5808	0.342	1.699	0.096	.	0.05783	0.03779	G	C	missense_variant	MODERATE	Cnu12G013210	Cnu12G013210	Cnu12G013210.1	Glycosyl hydrolases family 32 N-terminal domain
Chr12_80389907	0.2744	0.4142	0.662	0.511		0.009252	-0.01183	C	A	missense_variant	MODERATE	Cnu12G013210	Cnu12G013210	Cnu12G013210.1	Glycosyl hydrolases family 32 N-terminal domain
Chr12_80389913	0.2459	0.4492	0.547	0.587		0.006335	-0.01481	T	C	missense_variant	MODERATE	Cnu12G013210	Cnu12G013210	Cnu12G013210.1	Glycosyl hydrolases family 32 N-terminal domain
Chr12_80389918	0.5117	0.6854	0.747	0.459		0.01172	-0.009307	A	T	missense_variant	MODERATE	Cnu12G013210	Cnu12G013210	Cnu12G013210.1	Glycosyl hydrolases family 32 N-terminal domain
Chr12_80389933	1.2667	0.947	1.338	0.187		0.03667	0.01618	G	C	missense_variant	MODERATE	Cnu12G013210	Cnu12G013210	Cnu12G013210.1	Glycosyl hydrolases family 32 N-terminal domain
Chr12_80390015	0.2629	0.1714	1.534	0.132		0.04766	0.0274	C	T	missense_variant	MODERATE	Cnu12G013210	Cnu12G013210	Cnu12G013210.1	Glycosyl hydrolases family 32 N-terminal domain
Chr12_80390083	-0.3745	0.6873	-0.545	0.588		0.006277	-0.01487	G	A	missense_variant	MODERATE	Cnu12G013210	Cnu12G013210	Cnu12G013210.1	Glycosyl hydrolases family 32 N-terminal domain
Chr12_80390188	-0.6729	0.9598	-0.701	0.487		0.01035	-0.01071	G	T	missense_variant	MODERATE	Cnu12G013210	Cnu12G013210	Cnu12G013210.1	Glycosyl hydrolases family 32 N-terminal domain
Chr12_80390245	-0.6729	0.9598	-0.701	0.487		0.01035	-0.01071	A	T	missense_variant	MODERATE	Cnu12G013210	Cnu12G013210	Cnu12G013210.1	Glycosyl hydrolases family 32 N-terminal domain
Chr12_80390248	-0.6729	0.9598	-0.701	0.487		0.01035	-0.01071	T	G	missense_variant	MODERATE	Cnu12G013210	Cnu12G013210	Cnu12G013210.1	Glycosyl hydrolases family 32 N-terminal domain
Chr12_80390252	-0.6729	0.9598	-0.701	0.487		0.01035	-0.01071	C	G	missense_variant	MODERATE	Cnu12G013210	Cnu12G013210	Cnu12G013210.1	Glycosyl hydrolases family 32 N-terminal domain
Chr12_80390261	-0.6729	0.9598	-0.701	0.487		0.01035	-0.01071	T	C	missense_variant	MODERATE	Cnu12G013210	Cnu12G013210	Cnu12G013210.1	Glycosyl hydrolases family 32 N-terminal domain
Chr12_80390264	-0.6729	0.9598	-0.701	0.487		0.01035	-0.01071	A	G	missense_variant	MODERATE	Cnu12G013210	Cnu12G013210	Cnu12G013210.1	Glycosyl hydrolases family 32 N-terminal domain
Chr12_80390279	-0.3745	0.6873	-0.545	0.588		0.006277	-0.01487	G	T	missense_variant	MODERATE	Cnu12G013210	Cnu12G013210	Cnu12G013210.1	Glycosyl hydrolases family 32 N-terminal domain
Chr12_80390291	-0.2678	0.2934	-0.913	0.366		0.01742	-0.003484	A	G	stop_lost	HIGH	Cnu12G013210	Cnu12G013210	Cnu12G013210.1	Glycosyl hydrolases family 32 N-terminal domain
Chr12_80390305	-0.1344	0.2945	-0.456	0.65		0.004506	-0.01713	G	C	missense_variant	MODERATE	Cnu12G013210	Cnu12G013210	Cnu12G013210.1	Glycosyl hydrolases family 32 N-terminal domain
Chr12_80390312	-0.1344	0.2945	-0.456	0.65		0.004506	-0.01713	C	A	missense_variant	MODERATE	Cnu12G013210	Cnu12G013210	Cnu12G013210.1	Glycosyl hydrolases family 32 N-terminal domain
Chr12_80390315	-0.2783	0.3001	-0.927	0.359		0.01916	-0.003128	G	A	missense_variant	MODERATE	Cnu12G013210	Cnu12G013210	Cnu12G013210.1	Glycosyl hydrolases family 32 N-terminal domain
Chr12_80390318	-0.4267	0.2985	-1.429	0.161		0.04859	0.02481	C	A	missense_variant	MODERATE	Cnu12G013210	Cnu12G013210	Cnu12G013210.1	Glycosyl hydrolases family 32 N-terminal domain
Chr12_80390339	-0.3044	0.2881	-1.057	0.297		0.02652	0.002777	C	G	missense_variant	MODERATE	Cnu12G013210	Cnu12G013210	Cnu12G013210.1	Glycosyl hydrolases family 32 N-terminal domain
Chr12_80390377	-0.8957	0.5538	-1.617	0.113		0.05271	0.03256	A	C	missense_variant	MODERATE	Cnu12G013210	Cnu12G013210	Cnu12G013210.1	Glycosyl hydrolases family 32 N-terminal domain
Chr12_80390387	-0.8957	0.5538	-1.617	0.113		0.05271	0.03256	C	A	missense_variant	MODERATE	Cnu12G013210	Cnu12G013210	Cnu12G013210.1	Glycosyl hydrolases family 32 N-terminal domain
Chr12_80390392	-0.8957	0.5538	-1.617	0.113		0.05271	0.03256	C	T	missense_variant	MODERATE	Cnu12G013210	Cnu12G013210	Cnu12G013210.1	Glycosyl hydrolases family 32 N-terminal domain
Chr12_80390398	-0.8957	0.5538	-1.617	0.113		0.05271	0.03256	T	G	missense_variant	MODERATE	Cnu12G013210	Cnu12G013210	Cnu12G013210.1	Glycosyl hydrolases family 32 N-terminal domain
Chr12_80390399	-0.8957	0.5538	-1.617	0.113		0.05271	0.03256	G	A	missense_variant	MODERATE	Cnu12G013210	Cnu12G013210	Cnu12G013210.1	Glycosyl hydrolases family 32 N-terminal domain
Chr12_80390405	-0.8957	0.5538	-1.617	0.113		0.05271	0.03256	T	G	missense_variant	MODERATE	Cnu12G013210	Cnu12G013210	Cnu12G013210.1	Glycosyl hydrolases family 32 N-terminal domain
Chr12_80390417	-0.8957	0.5538	-1.617	0.113		0.05271	0.03256	T	C	missense_variant	MODERATE	Cnu12G013210	Cnu12G013210	Cnu12G013210.1	Glycosyl hydrolases family 32 N-terminal domain
Chr12_80390429	-0.8957	0.5538	-1.617	0.113		0.05271	0.03256	A	G	missense_variant	MODERATE	Cnu12G013210	Cnu12G013210	Cnu12G013210.1	Glycosyl hydrolases family 32 N-terminal domain
Chr12_80390464	-0.1275	0.3653	-0.349	0.729		0.002642	-0.01904	T	G	missense_variant	MODERATE	Cnu12G013210	Cnu12G013210	Cnu12G013210.1	Glycosyl hydrolases family 32 N-terminal domain
Chr12_80390468	-0.1275	0.3653	-0.349	0.729		0.002642	-0.01904	G	T	missense_variant	MODERATE	Cnu12G013210	Cnu12G013210	Cnu12G013210.1	Glycosyl hydrolases family 32 N-terminal domain
Chr12_80390489	-0.1	0.2937	-0.34	0.735		0.002514	-0.01917	C	G	missense_variant	MODERATE	Cnu12G013210	Cnu12G013210	Cnu12G013210.1	Glycosyl hydrolases family 32 N-terminal domain
Chr12_80390491	-0.3597	0.2817	-1.277	0.208		0.03352	0.01296	CTAG	C	disruptive_inframe_deletion	MODERATE	Cnu12G013210	Cnu12G013210	Cnu12G013210.1	Glycosyl hydrolases family 32 N-terminal domain
Chr12_80390496	-0.2906	0.286	-1.016	0.315		0.02196	0.0007	C	CTGT	disruptive_inframe_insertion	MODERATE	Cnu12G013210	Cnu12G013210	Cnu12G013210.1	Glycosyl hydrolases family 32 N-terminal domain
Chr12_80390498	-0.3597	0.2817	-1.277	0.208		0.03352	0.01296	G	A	missense_variant	MODERATE	Cnu12G013210	Cnu12G013210	Cnu12G013210.1	Glycosyl hydrolases family 32 N-terminal domain
Chr12_80390513	-0.2633	0.2749	-0.958	0.343		0.01914	-0.001726	G	A	stop_gained	HIGH	Cnu12G013210	Cnu12G013210	Cnu12G013210.1	Glycosyl hydrolases family 32 N-terminal domain
Chr12_80390537	-0.2548	0.2703	-0.943	0.351		0.01855	-0.002328	C	A	missense_variant	MODERATE	Cnu12G013210	Cnu12G013210	Cnu12G013210.1	Glycosyl hydrolases family 32 N-terminal domain
Chr12_80390549	-0.02617	0.27287	-0.096	0.924		0.0001956	-0.02108	C	G	missense_variant	MODERATE	Cnu12G013210	Cnu12G013210	Cnu12G013210.1	Glycosyl hydrolases family 32 N-terminal domain
Chr12_80390552	-0.02617	0.27287	-0.096	0.924		0.0001956	-0.02108	G	A	missense_variant	MODERATE	Cnu12G013210	Cnu12G013210	Cnu12G013210.1	Glycosyl hydrolases family 32 N-terminal domain
Chr12_80390570	-0.1066	0.277	-0.385	0.702		0.00321	-0.01846	T	G	missense_variant	MODERATE	Cnu12G013210	Cnu12G013210	Cnu12G013210.1	Glycosyl hydrolases family 32 N-terminal domain
Chr12_80390578	0.07354	0.27918	0.263	0.793		0.001506	-0.0202	T	C	missense_variant	MODERATE	Cnu12G013210	Cnu12G013210	Cnu12G013210.1	Glycosyl hydrolases family 32 N-terminal domain
Chr12_80390596	-0.2191	0.2816	-0.778	0.441		0.01299	-0.00847	C	G	missense_variant	MODERATE	Cnu12G013210	Cnu12G013210	Cnu12G013210.1	Glycosyl hydrolases family 32 N-terminal domain
Chr12_80390597	-0.2191	0.2816	-0.778	0.441		0.01299	-0.00847	T	G	missense_variant	MODERATE	Cnu12G013210	Cnu12G013210	Cnu12G013210.1	Glycosyl hydrolases family 32 N-terminal domain
Chr12_80390621	-0.4079	0.2929	-1.393	0.17		0.04045	0.01959	G	C	missense_variant	MODERATE	Cnu12G013210	Cnu12G013210	Cnu12G013210.1	Glycosyl hydrolases family 32 N-terminal domain
Chr12_80390623	-0.4079	0.2929	-1.393	0.17		0.04045	0.01959	G	A	missense_variant	MODERATE	Cnu12G013210	Cnu12G013210	Cnu12G013210.1	Glycosyl hydrolases family 32 N-terminal domain
Chr12_80390647	0.1957	0.3077	0.636	0.528		0.008537	-0.01256	A	T	missense_variant	MODERATE	Cnu12G013210	Cnu12G013210	Cnu12G013210.1	Glycosyl hydrolases family 32 N-terminal domain
Chr12_80390913	-0.1105	0.4504	-0.245	0.807		0.001278	-0.01997	C	T	missense_variant	MODERATE	Cnu12G013210	Cnu12G013210	Cnu12G013210.1	Glycosyl hydrolases family 32 N-terminal domain
Chr12_80390917	-0.1105	0.4504	-0.245	0.807		0.001278	-0.01997	A	G	missense_variant	MODERATE	Cnu12G013210	Cnu12G013210	Cnu12G013210.1	Glycosyl hydrolases family 32 N-terminal domain
Chr12_80391063	0.45	0.9626	0.467	0.642		0.004628	-0.01655	G	T	missense_variant	MODERATE	Cnu12G013210	Cnu12G013210	Cnu12G013210.1	Glycosyl hydrolases family 32 N-terminal domain
Chr12_80391078	0.02016	0.58282	0.035	0.973		2.718e-05	-0.0227	A	G	missense_variant	MODERATE	Cnu12G013210	Cnu12G013210	Cnu12G013210.1	Glycosyl hydrolases family 32 N-terminal domain
Chr12_80391081	0.0303	0.5772	0.052	0.958		6.124e-05	-0.02216	G	A	missense_variant	MODERATE	Cnu12G013210	Cnu12G013210	Cnu12G013210.1	Glycosyl hydrolases family 32 N-terminal domain
Chr12_80391082	0.0303	0.5772	0.052	0.958		6.124e-05	-0.02216	G	A	missense_variant	MODERATE	Cnu12G013210	Cnu12G013210	Cnu12G013210.1	Glycosyl hydrolases family 32 N-terminal domain
Chr12_80391087	0.04167	0.5695	0.073	0.942		0.0001189	-0.0221	G	A	missense_variant	MODERATE	Cnu12G013210	Cnu12G013210	Cnu12G013210.1	Glycosyl hydrolases family 32 N-terminal domain
Chr12_80391096	0.03876	0.57625	0.067	0.947		0.0001028	-0.02262	G	C	missense_variant	MODERATE	Cnu12G013210	Cnu12G013210	Cnu12G013210.1	Glycosyl hydrolases family 32 N-terminal domain
Chr12_80391106	-0.44	0.9734	-0.452	0.653		0.004622	-0.018	T	A	missense_variant	MODERATE	Cnu12G013210	Cnu12G013210	Cnu12G013210.1	Glycosyl hydrolases family 32 N-terminal domain
Chr12_67840784	-0.09235	0.26104	-0.354	0.725		0.002656	-0.01856	A	C	missense_variant	MODERATE	Cnu12G009090	Cnu12G009090	Cnu12G009090.1	Phosphofructokinase
Chr12_67840815	-0.09235	0.26104	-0.354	0.725		0.002656	-0.01856	A	G	missense_variant	MODERATE	Cnu12G009090	Cnu12G009090	Cnu12G009090.1	Phosphofructokinase
Chr12_67842546	-0.2208	0.2254	-0.98	0.333		0.02088	-0.0008779	C	T	missense_variant	MODERATE	Cnu12G009090	Cnu12G009090	Cnu12G009090.1	Phosphofructokinase
Chr12_67844014	-0.1524	0.1729	-0.881	0.383		0.01625	-0.004677	A	C	missense_variant	MODERATE	Cnu12G009090	Cnu12G009090	Cnu12G009090.1	Phosphofructokinase
Chr12_63317917	0.2932	0.3986	0.735	0.466		0.01138	-0.009657	G	C	missense_variant	MODERATE	Cnu12G006900	Cnu12G006900	Cnu12G006900.1	Sucrose synthase
Chr12_63318938	-0.3769	0.1877	-2.008	0.0504	.	0.079	0.0594	G	T	missense_variant	MODERATE	Cnu12G006900	Cnu12G006900	Cnu12G006900.1	Sucrose synthase
Chr12_63319052	-0.2717	0.2245	-1.211	0.232		0.03024	0.009607	T	C	stop_lost	HIGH	Cnu12G006900	Cnu12G006900	Cnu12G006900.1	Sucrose synthase
Chr12_63320038	-1.1833	0.9493	-1.247	0.219		0.03201	0.01141	G	C	missense_variant	MODERATE	Cnu12G006900	Cnu12G006900	Cnu12G006900.1	Sucrose synthase
Chr12_63320166	-0.2717	0.2245	-1.211	0.232		0.03024	0.009607	G	A	missense_variant	MODERATE	Cnu12G006900	Cnu12G006900	Cnu12G006900.1	Sucrose synthase
Chr12_63320488	-0.1138	0.6893	-0.165	0.87		0.00058	-0.02068	A	G	missense_variant	MODERATE	Cnu12G006900	Cnu12G006900	Cnu12G006900.1	Sucrose synthase
Chr12_63330962	-0.4706	0.2591	-1.816	0.0757	.	0.06559	0.04571	C	T	missense_variant	MODERATE	Cnu12G006900	Cnu12G006900	Cnu12G006900.1	Sucrose synthase
Chr12_63330967	-0.3286	0.1676	-1.96	0.0559	.	0.07557	0.0559	G	A	missense_variant	MODERATE	Cnu12G006900	Cnu12G006900	Cnu12G006900.1	Sucrose synthase
Chr12_63330998	0.2932	0.3986	0.735	0.466		0.01138	-0.009657	G	A	missense_variant	MODERATE	Cnu12G006900	Cnu12G006900	Cnu12G006900.1	Sucrose synthase
Chr12_63331034	-0.2877	0.1818	-1.583	0.12		0.05061	0.03041	C	T	missense_variant	MODERATE	Cnu12G006900	Cnu12G006900	Cnu12G006900.1	Sucrose synthase
Chr12_63331094	-0.2717	0.2245	-1.211	0.232		0.03024	0.009607	G	A	missense_variant	MODERATE	Cnu12G006900	Cnu12G006900	Cnu12G006900.1	Sucrose synthase
Chr12_63331138	-0.5309	0.6851	-0.775	0.442		0.01261	-0.008395	G	A	missense_variant	MODERATE	Cnu12G006900	Cnu12G006900	Cnu12G006900.1	Sucrose synthase
Chr12_63334179	-0.4214	0.2957	-1.425	0.161		0.04144	0.02104	C	G	missense_variant	MODERATE	Cnu12G006900	Cnu12G006900	Cnu12G006900.1	Sucrose synthase
Chr12_63334195	-0.1138	0.6893	-0.165	0.87		0.00058	-0.02068	G	A	missense_variant	MODERATE	Cnu12G006900	Cnu12G006900	Cnu12G006900.1	Sucrose synthase
Chr12_63337739	-0.4214	0.2957	-1.425	0.161		0.04144	0.02104	T	C	missense_variant	MODERATE	Cnu12G006900	Cnu12G006900	Cnu12G006900.1	Sucrose synthase
Chr12_63338004	-0.2877	0.1818	-1.583	0.12		0.05061	0.03041	C	A	missense_variant	MODERATE	Cnu12G006900	Cnu12G006900	Cnu12G006900.1	Sucrose synthase
Chr12_63338010	-0.4687	0.9624	-0.487	0.628		0.005022	-0.01615	C	T	missense_variant	MODERATE	Cnu12G006900	Cnu12G006900	Cnu12G006900.1	Sucrose synthase
Chr12_63340058	-0.2381	0.2066	-1.153	0.255		0.02748	0.006793	A	G	missense_variant	MODERATE	Cnu12G006900	Cnu12G006900	Cnu12G006900.1	Sucrose synthase
Chr12_63342481	-0.256	0.1913	-1.338	0.187		0.03669	0.01619	A	T	stop_lost	HIGH	Cnu12G006900	Cnu12G006900	Cnu12G006900.1	Sucrose synthase
Chr12_63342522	-0.2717	0.2245	-1.211	0.232		0.03024	0.009607	A	G	missense_variant	MODERATE	Cnu12G006900	Cnu12G006900	Cnu12G006900.1	Sucrose synthase
Chr12_63342529	-0.2717	0.2245	-1.211	0.232		0.03024	0.009607	C	G	missense_variant	MODERATE	Cnu12G006900	Cnu12G006900	Cnu12G006900.1	Sucrose synthase
Chr11_54369215	-0.3401	0.2225	-1.529	0.133		0.04737	0.0271	C	G	missense_variant	MODERATE	Cnu11G021900	Cnu11G021900	Cnu11G021900.1	Raffinose synthase or seed imbibition protein Sip1
Chr11_54369438	-0.3401	0.2225	-1.529	0.133		0.04737	0.0271	C	T	missense_variant	MODERATE	Cnu11G021900	Cnu11G021900	Cnu11G021900.1	Raffinose synthase or seed imbibition protein Sip1
Chr11_54369540	-0.2433	0.2252	-1.08	0.285		0.02423	0.003471	A	AGGCGGC	conservative_inframe_insertion	MODERATE	Cnu11G021900	Cnu11G021900	Cnu11G021900.1	Raffinose synthase or seed imbibition protein Sip1
Chr11_54369576	-0.1072	0.3745	-0.286	0.776		0.001741	-0.0195	C	G	missense_variant	MODERATE	Cnu11G021900	Cnu11G021900	Cnu11G021900.1	Raffinose synthase or seed imbibition protein Sip1
Chr11_54370672	-0.1072	0.3745	-0.286	0.776		0.001741	-0.0195	G	C	missense_variant	MODERATE	Cnu11G021900	Cnu11G021900	Cnu11G021900.1	Raffinose synthase or seed imbibition protein Sip1
Chr11_54370969	-0.3667	0.9633	-0.381	0.705		0.003073	-0.01814	G	A	stop_gained	HIGH	Cnu11G021900	Cnu11G021900	Cnu11G021900.1	Raffinose synthase or seed imbibition protein Sip1
Chr11_54371062	-0.1072	0.3745	-0.286	0.776		0.001741	-0.0195	C	A	missense_variant	MODERATE	Cnu11G021900	Cnu11G021900	Cnu11G021900.1	Raffinose synthase or seed imbibition protein Sip1
Chr11_54372656	-0.1072	0.3745	-0.286	0.776		0.001741	-0.0195	T	C	missense_variant	MODERATE	Cnu11G021900	Cnu11G021900	Cnu11G021900.1	Raffinose synthase or seed imbibition protein Sip1
Chr11_46507238	-0.3629	0.2217	-1.637	0.108		0.05393	0.0338	A	C	missense_variant	MODERATE	Cnu11G019960	Cnu11G019960	Cnu11G019960.1	FLOURY ENDOSPERM 6
Chr11_46507367	-0.3464	0.2256	-1.536	0.131		0.04777	0.02751	A	G	missense_variant	MODERATE	Cnu11G019960	Cnu11G019960	Cnu11G019960.1	FLOURY ENDOSPERM 6
Chr11_46507368	-0.3464	0.2256	-1.536	0.131		0.04777	0.02751	T	A	missense_variant	MODERATE	Cnu11G019960	Cnu11G019960	Cnu11G019960.1	FLOURY ENDOSPERM 6
Chr11_46507547	-0.3905	0.2178	-1.793	0.0794	.	0.06404	0.04412	T	C	missense_variant	MODERATE	Cnu11G019960	Cnu11G019960	Cnu11G019960.1	FLOURY ENDOSPERM 6
Chr11_46521749	-0.3905	0.2178	-1.793	0.0794	.	0.06404	0.04412	T	C	stop_lost	HIGH	Cnu11G019960	Cnu11G019960	Cnu11G019960.1	FLOURY ENDOSPERM 6
Chr11_46528391	-0.3905	0.2178	-1.793	0.0794	.	0.06404	0.04412	T	G	missense_variant	MODERATE	Cnu11G019960	Cnu11G019960	Cnu11G019960.1	FLOURY ENDOSPERM 6
Chr11_43908723	-0.477	0.1665	-2.865	0.00622	**	0.1487	0.1306	G	T	missense_variant	MODERATE	Cnu11G018990	Cnu11G018990	Cnu11G018990.1	Sugar (and other) transporter
Chr11_37387055	-0.2086	0.351	-0.594	0.555		0.00746	-0.01366	T	C	missense_variant	MODERATE	Cnu11G016690	Cnu11G016690	Cnu11G016690.1	Glycosyl hydrolases family 32 N-terminal domain
Chr11_37387083	-0.04915	0.30891	-0.159	0.874		0.0005382	-0.02073	T	A	missense_variant	MODERATE	Cnu11G016690	Cnu11G016690	Cnu11G016690.1	Glycosyl hydrolases family 32 N-terminal domain
Chr11_37387089	-0.1129	0.3015	-0.374	0.71		0.002972	-0.01824	C	CGCT	disruptive_inframe_insertion	MODERATE	Cnu11G016690	Cnu11G016690	Cnu11G016690.1	Glycosyl hydrolases family 32 N-terminal domain
Chr11_37387092	-0.2828	0.288	-0.982	0.331		0.0201	-0.0007462	TTCC	T	conservative_inframe_deletion	MODERATE	Cnu11G016690	Cnu11G016690	Cnu11G016690.1	Glycosyl hydrolases family 32 N-terminal domain
Chr11_37387096	-0.2828	0.288	-0.982	0.331		0.0201	-0.0007462	A	G	missense_variant	MODERATE	Cnu11G016690	Cnu11G016690	Cnu11G016690.1	Glycosyl hydrolases family 32 N-terminal domain
Chr11_37387103	-0.2828	0.288	-0.982	0.331		0.0201	-0.0007462	C	T	missense_variant	MODERATE	Cnu11G016690	Cnu11G016690	Cnu11G016690.1	Glycosyl hydrolases family 32 N-terminal domain
Chr11_37387109	-0.2828	0.288	-0.982	0.331		0.0201	-0.0007462	G	A	missense_variant	MODERATE	Cnu11G016690	Cnu11G016690	Cnu11G016690.1	Glycosyl hydrolases family 32 N-terminal domain
Chr11_37387111	-0.2828	0.288	-0.982	0.331		0.0201	-0.0007462	T	A	missense_variant	MODERATE	Cnu11G016690	Cnu11G016690	Cnu11G016690.1	Glycosyl hydrolases family 32 N-terminal domain
Chr11_37387652	-0.5309	0.6851	-0.775	0.442		0.01261	-0.008395	T	A	stop_gained	HIGH	Cnu11G016690	Cnu11G016690	Cnu11G016690.1	Glycosyl hydrolases family 32 N-terminal domain
Chr11_37387660	-0.5309	0.6851	-0.775	0.442		0.01261	-0.008395	G	C	missense_variant	MODERATE	Cnu11G016690	Cnu11G016690	Cnu11G016690.1	Glycosyl hydrolases family 32 N-terminal domain
Chr11_37387859	1.0625	0.9523	1.116	0.27		0.0258	0.005075	T	C	missense_variant	MODERATE	Cnu11G016690	Cnu11G016690	Cnu11G016690.1	Glycosyl hydrolases family 32 N-terminal domain
Chr11_37387871	1.0625	0.9523	1.116	0.27		0.0258	0.005075	G	C	missense_variant	MODERATE	Cnu11G016690	Cnu11G016690	Cnu11G016690.1	Glycosyl hydrolases family 32 N-terminal domain
Chr11_37388048	0.03895	0.16691	0.233	0.816		0.001157	-0.02009	G	C	missense_variant	MODERATE	Cnu11G016690	Cnu11G016690	Cnu11G016690.1	Glycosyl hydrolases family 32 N-terminal domain
Chr11_37388069	-0.7289	0.556	-1.311	0.196		0.03602	0.01506	A	G	missense_variant	MODERATE	Cnu11G016690	Cnu11G016690	Cnu11G016690.1	Glycosyl hydrolases family 32 N-terminal domain
Chr11_37388072	-0.7289	0.556	-1.311	0.196		0.03602	0.01506	A	G	missense_variant	MODERATE	Cnu11G016690	Cnu11G016690	Cnu11G016690.1	Glycosyl hydrolases family 32 N-terminal domain
Chr11_37388108	-0.2682	0.555	-0.483	0.631		0.005161	-0.01695	T	G	missense_variant	MODERATE	Cnu11G016690	Cnu11G016690	Cnu11G016690.1	Glycosyl hydrolases family 32 N-terminal domain
Chr11_37388120	-1.0444	0.4744	-2.202	0.0326	*	0.0935	0.07421	G	C	missense_variant	MODERATE	Cnu11G016690	Cnu11G016690	Cnu11G016690.1	Glycosyl hydrolases family 32 N-terminal domain
Chr11_37388126	-0.6312	0.5615	-1.124	0.267		0.02618	0.005458	A	G	missense_variant	MODERATE	Cnu11G016690	Cnu11G016690	Cnu11G016690.1	Glycosyl hydrolases family 32 N-terminal domain
Chr11_37388128	-0.6312	0.5615	-1.124	0.267		0.02618	0.005458	T	C	missense_variant	MODERATE	Cnu11G016690	Cnu11G016690	Cnu11G016690.1	Glycosyl hydrolases family 32 N-terminal domain
Chr11_37388129	-0.6312	0.5615	-1.124	0.267		0.02618	0.005458	C	G	stop_gained	HIGH	Cnu11G016690	Cnu11G016690	Cnu11G016690.1	Glycosyl hydrolases family 32 N-terminal domain
Chr11_37388137	-0.6312	0.5615	-1.124	0.267		0.02618	0.005458	A	G	missense_variant	MODERATE	Cnu11G016690	Cnu11G016690	Cnu11G016690.1	Glycosyl hydrolases family 32 N-terminal domain
Chr11_37388139	-0.6312	0.5615	-1.124	0.267		0.02618	0.005458	A	C	missense_variant	MODERATE	Cnu11G016690	Cnu11G016690	Cnu11G016690.1	Glycosyl hydrolases family 32 N-terminal domain
Chr11_37388140	-0.6312	0.5615	-1.124	0.267		0.02618	0.005458	A	T	stop_gained	HIGH	Cnu11G016690	Cnu11G016690	Cnu11G016690.1	Glycosyl hydrolases family 32 N-terminal domain
Chr11_37388141	-0.6312	0.5615	-1.124	0.267		0.02618	0.005458	A	G	missense_variant	MODERATE	Cnu11G016690	Cnu11G016690	Cnu11G016690.1	Glycosyl hydrolases family 32 N-terminal domain
Chr11_37388144	-0.6312	0.5615	-1.124	0.267		0.02618	0.005458	A	G	missense_variant	MODERATE	Cnu11G016690	Cnu11G016690	Cnu11G016690.1	Glycosyl hydrolases family 32 N-terminal domain
Chr11_37388150	-0.6872	0.6821	-1.007	0.319		0.02114	0.0003132	T	C	missense_variant	MODERATE	Cnu11G016690	Cnu11G016690	Cnu11G016690.1	Glycosyl hydrolases family 32 N-terminal domain
Chr11_37388151	-0.6872	0.6821	-1.007	0.319		0.02114	0.0003132	G	A	missense_variant	MODERATE	Cnu11G016690	Cnu11G016690	Cnu11G016690.1	Glycosyl hydrolases family 32 N-terminal domain
Chr11_37388158	-0.6872	0.6821	-1.007	0.319		0.02114	0.0003132	C	CG	frameshift_variant	HIGH	Cnu11G016690	Cnu11G016690	Cnu11G016690.1	Glycosyl hydrolases family 32 N-terminal domain
Chr11_37388159	-0.6872	0.6821	-1.007	0.319		0.02114	0.0003132	C	CG	frameshift_variant	HIGH	Cnu11G016690	Cnu11G016690	Cnu11G016690.1	Glycosyl hydrolases family 32 N-terminal domain
Chr11_37388160	-0.6872	0.6821	-1.007	0.319		0.02114	0.0003132	TAC	T	frameshift_variant	HIGH	Cnu11G016690	Cnu11G016690	Cnu11G016690.1	Glycosyl hydrolases family 32 N-terminal domain
Chr11_37388168	-0.6872	0.6821	-1.007	0.319		0.02114	0.0003132	G	T	missense_variant	MODERATE	Cnu11G016690	Cnu11G016690	Cnu11G016690.1	Glycosyl hydrolases family 32 N-terminal domain
Chr11_37388171	-0.6872	0.6821	-1.007	0.319		0.02114	0.0003132	C	G	missense_variant	MODERATE	Cnu11G016690	Cnu11G016690	Cnu11G016690.1	Glycosyl hydrolases family 32 N-terminal domain
Chr11_37388202	0.1571	0.3011	0.522	0.604		0.005762	-0.01539	G	C	missense_variant	MODERATE	Cnu11G016690	Cnu11G016690	Cnu11G016690.1	Glycosyl hydrolases family 32 N-terminal domain
Chr11_37388204	0.1571	0.3011	0.522	0.604		0.005762	-0.01539	C	G	stop_gained	HIGH	Cnu11G016690	Cnu11G016690	Cnu11G016690.1	Glycosyl hydrolases family 32 N-terminal domain
Chr11_37388207	0.1571	0.3011	0.522	0.604		0.005762	-0.01539	A	G	missense_variant	MODERATE	Cnu11G016690	Cnu11G016690	Cnu11G016690.1	Glycosyl hydrolases family 32 N-terminal domain
Chr11_37388216	-0.1086	0.3228	-0.336	0.738		0.002455	-0.01923	TTATTA	GTATTA,T	frameshift_variant	HIGH	Cnu11G016690	Cnu11G016690	Cnu11G016690.1	Glycosyl hydrolases family 32 N-terminal domain
Chr11_37388224	1.4708	0.9407	1.564	0.125		0.04945	0.02922	CGGTGGGAAAGTATGACCATGCTCATGATAAGTATGTGCCCGACGATACATCGCCGAATAATAGCACAGGGCTGAGGATTGATTAT	C	frameshift_variant&stop_lost	HIGH	Cnu11G016690	Cnu11G016690	Cnu11G016690.1	Glycosyl hydrolases family 32 N-terminal domain
Chr11_37388246	-0.285	0.3826	-0.745	0.46		0.01192	-0.009557	T	C,*	missense_variant	MODERATE	Cnu11G016690	Cnu11G016690	Cnu11G016690.1	Glycosyl hydrolases family 32 N-terminal domain
Chr11_37388249	-0.285	0.3826	-0.745	0.46		0.01192	-0.009557	T	G,*	missense_variant	MODERATE	Cnu11G016690	Cnu11G016690	Cnu11G016690.1	Glycosyl hydrolases family 32 N-terminal domain
Chr11_37388254	-0.285	0.3826	-0.745	0.46		0.01192	-0.009557	A	G,*	missense_variant	MODERATE	Cnu11G016690	Cnu11G016690	Cnu11G016690.1	Glycosyl hydrolases family 32 N-terminal domain
Chr11_37388255	-0.285	0.3826	-0.745	0.46		0.01192	-0.009557	G	A,*	missense_variant	MODERATE	Cnu11G016690	Cnu11G016690	Cnu11G016690.1	Glycosyl hydrolases family 32 N-terminal domain
Chr11_37388260	-0.285	0.3826	-0.745	0.46		0.01192	-0.009557	T	C,*	missense_variant	MODERATE	Cnu11G016690	Cnu11G016690	Cnu11G016690.1	Glycosyl hydrolases family 32 N-terminal domain
Chr11_37388261	-0.4383	0.9488	-0.462	0.646		0.004617	-0.01702	G	T,*	missense_variant	MODERATE	Cnu11G016690	Cnu11G016690	Cnu11G016690.1	Glycosyl hydrolases family 32 N-terminal domain
Chr11_37388264	-0.2711	0.4072	-0.666	0.509		0.009757	-0.01225	C	A,*	missense_variant	MODERATE	Cnu11G016690	Cnu11G016690	Cnu11G016690.1	Glycosyl hydrolases family 32 N-terminal domain
Chr11_37388267	-0.3143	0.3807	-0.826	0.413		0.01492	-0.006969	C	T,*	missense_variant	MODERATE	Cnu11G016690	Cnu11G016690	Cnu11G016690.1	Glycosyl hydrolases family 32 N-terminal domain
Chr11_37388273	-0.3143	0.3807	-0.826	0.413		0.01492	-0.006969	A	G,*	missense_variant	MODERATE	Cnu11G016690	Cnu11G016690	Cnu11G016690.1	Glycosyl hydrolases family 32 N-terminal domain
Chr11_37388291	-0.3143	0.3807	-0.826	0.413		0.01492	-0.006969	A	T,*	missense_variant	MODERATE	Cnu11G016690	Cnu11G016690	Cnu11G016690.1	Glycosyl hydrolases family 32 N-terminal domain
Chr11_37388309	-0.3143	0.3807	-0.826	0.413		0.01492	-0.006969	T	C,*	missense_variant	MODERATE	Cnu11G016690	Cnu11G016690	Cnu11G016690.1	Glycosyl hydrolases family 32 N-terminal domain
Chr11_37388345	0.6191	0.3041	2.036	0.0474	*	0.08105	0.06149	A	G	missense_variant	MODERATE	Cnu11G016690	Cnu11G016690	Cnu11G016690.1	Glycosyl hydrolases family 32 N-terminal domain
Chr11_37388348	0.6191	0.3041	2.036	0.0474	*	0.08105	0.06149	A	C	missense_variant	MODERATE	Cnu11G016690	Cnu11G016690	Cnu11G016690.1	Glycosyl hydrolases family 32 N-terminal domain
Chr11_37388354	0.6191	0.3041	2.036	0.0474	*	0.08105	0.06149	G	C	missense_variant	MODERATE	Cnu11G016690	Cnu11G016690	Cnu11G016690.1	Glycosyl hydrolases family 32 N-terminal domain
Chr11_37388355	0.6191	0.3041	2.036	0.0474	*	0.08105	0.06149	C	A	missense_variant	MODERATE	Cnu11G016690	Cnu11G016690	Cnu11G016690.1	Glycosyl hydrolases family 32 N-terminal domain
Chr11_37388384	-0.299	0.2693	-1.11	0.273		0.0261	0.004927	G	A	missense_variant	MODERATE	Cnu11G016690	Cnu11G016690	Cnu11G016690.1	Glycosyl hydrolases family 32 N-terminal domain
Chr11_37388392	-0.3375	0.268	-1.259	0.214		0.03332	0.0123	C	G	missense_variant	MODERATE	Cnu11G016690	Cnu11G016690	Cnu11G016690.1	Glycosyl hydrolases family 32 N-terminal domain
Chr11_37388417	-0.2456	0.2887	-0.851	0.399		0.01517	-0.005783	C	T	missense_variant	MODERATE	Cnu11G016690	Cnu11G016690	Cnu11G016690.1	Glycosyl hydrolases family 32 N-terminal domain
Chr11_37388657	-0.6407	0.3417	-1.875	0.067	.	0.06959	0.0498	A	C	missense_variant	MODERATE	Cnu11G016690	Cnu11G016690	Cnu11G016690.1	Glycosyl hydrolases family 32 N-terminal domain
Chr11_37388664	1.0625	0.9523	1.116	0.27		0.0258	0.005075	G	GGA	frameshift_variant	HIGH	Cnu11G016690	Cnu11G016690	Cnu11G016690.1	Glycosyl hydrolases family 32 N-terminal domain
Chr11_37388666	1.0625	0.9523	1.116	0.27		0.0258	0.005075	ACG	A	frameshift_variant	HIGH	Cnu11G016690	Cnu11G016690	Cnu11G016690.1	Glycosyl hydrolases family 32 N-terminal domain
Chr11_37388670	1.2415	0.6652	1.866	0.0683	.	0.06899	0.04918	T	A	missense_variant	MODERATE	Cnu11G016690	Cnu11G016690	Cnu11G016690.1	Glycosyl hydrolases family 32 N-terminal domain
Chr11_37388674	1.2415	0.6652	1.866	0.0683	.	0.06899	0.04918	T	A	missense_variant	MODERATE	Cnu11G016690	Cnu11G016690	Cnu11G016690.1	Glycosyl hydrolases family 32 N-terminal domain
Chr11_37388678	1.0625	0.9523	1.116	0.27		0.0258	0.005075	C	T	missense_variant	MODERATE	Cnu11G016690	Cnu11G016690	Cnu11G016690.1	Glycosyl hydrolases family 32 N-terminal domain
Chr11_37388679	1.0625	0.9523	1.116	0.27		0.0258	0.005075	G	A	missense_variant	MODERATE	Cnu11G016690	Cnu11G016690	Cnu11G016690.1	Glycosyl hydrolases family 32 N-terminal domain
Chr11_37388687	1.2415	0.6652	1.866	0.0683	.	0.06899	0.04918	C	G	missense_variant	MODERATE	Cnu11G016690	Cnu11G016690	Cnu11G016690.1	Glycosyl hydrolases family 32 N-terminal domain
Chr11_37388693	1.0625	0.9523	1.116	0.27		0.0258	0.005075	A	G	missense_variant	MODERATE	Cnu11G016690	Cnu11G016690	Cnu11G016690.1	Glycosyl hydrolases family 32 N-terminal domain
Chr11_33354148	-1.3649	0.6601	-2.068	0.0442	*	0.08339	0.06388	C	G	missense_variant	MODERATE	Cnu11G014980	Cnu11G014980	Cnu11G014980.1	Sugar (and other) transporter
Chr11_29154822	-0.4831	0.2547	-1.897	0.064	.	0.07113	0.05137	C	G	missense_variant	MODERATE	Cnu11G013210	Cnu11G013210	Cnu11G013210.1	Sugar efflux transporter for intercellular exchange
Chr11_25081577	0.3305	0.1569	2.106	0.0406	*	0.08625	0.06681	A	AGTCTCCGACTTG	disruptive_inframe_insertion	MODERATE	Cnu11G011320	Cnu11G011320	Cnu11G011320.1	Sugar efflux transporter for intercellular exchange
Chr11_16740098	-0.6729	0.9598	-0.701	0.487		0.01035	-0.01071	A	G	missense_variant	MODERATE	Cnu11G007350	Cnu11G007350	Cnu11G007350.1	Phosphofructokinase
Chr11_16740101	-0.6729	0.9598	-0.701	0.487		0.01035	-0.01071	T	C	stop_lost	HIGH	Cnu11G007350	Cnu11G007350	Cnu11G007350.1	Phosphofructokinase
Chr11_16745552	-0.134	0.2056	-0.652	0.518		0.008957	-0.01213	T	C	missense_variant	MODERATE	Cnu11G007350	Cnu11G007350	Cnu11G007350.1	Phosphofructokinase
Chr11_16746988	-0.9792	0.9542	-1.026	0.31		0.02191	0.001104	A	AGAGC	splice_acceptor_variant&intron_variant	HIGH	Cnu11G007350	Cnu11G007350	Cnu11G007350.1	Phosphofructokinase
Chr11_16747041	-0.3464	0.159	-2.179	0.0344	*	0.09176	0.07243	A	G	missense_variant	MODERATE	Cnu11G007350	Cnu11G007350	Cnu11G007350.1	Phosphofructokinase
Chr11_16747169	-0.6729	0.9598	-0.701	0.487		0.01035	-0.01071	G	C	missense_variant	MODERATE	Cnu11G007350	Cnu11G007350	Cnu11G007350.1	Phosphofructokinase
Chr11_15951447	-0.6328	0.1557	-4.065	0.000181	***	0.2601	0.2444	C	T	missense_variant	MODERATE	Cnu11G006980	Cnu11G006980	Cnu11G006980.1	Hexokinase
Chr10_192176452	-0.9056	0.1878	-4.821	1.81e-05	***	0.3509	0.3358	G	C,A	missense_variant	MODERATE	Cnu10G028040	Cnu10G028040	Cnu10G028040.1	Sugar efflux transporter for intercellular exchange
Chr10_192177601	-0.6358	0.1619	-3.928	0.000279	***	0.2472	0.2312	G	A	missense_variant	MODERATE	Cnu10G028040	Cnu10G028040	Cnu10G028040.1	Sugar efflux transporter for intercellular exchange
Chr10_188480550	-0.4371	0.2423	-1.804	0.0776	.	0.06477	0.04487	TCC	T	frameshift_variant	HIGH	Cnu10G026420	Cnu10G026420	Cnu10G026420.1	Sugar efflux transporter for intercellular exchange
Chr10_188480551	-0.4316	0.2499	-1.727	0.0916	.	0.06785	0.04511	C	CT,*	frameshift_variant	HIGH	Cnu10G026420	Cnu10G026420	Cnu10G026420.1	Sugar efflux transporter for intercellular exchange
Chr10_188480556	-0.6655	0.2986	-2.229	0.0314	*	0.1081	0.0863	T	TCC,C,TCTCTCTCC	frameshift_variant	HIGH	Cnu10G026420	Cnu10G026420	Cnu10G026420.1	Sugar efflux transporter for intercellular exchange
Chr10_183086020	-0.654	0.1334	-4.904	1.16e-05	***	0.3385	0.3244	T	C	missense_variant	MODERATE	Cnu10G024280	Cnu10G024280	Cnu10G024280.1	Sugar (and other) transporter
Chr10_57222155	0.7354	0.4703	1.564	0.125		0.04945	0.02922	G	C	missense_variant	MODERATE	Cnu10G014010	Cnu10G014010	Cnu10G014010.1	Glycosyl hydrolases family 32 N-terminal domain
Chr10_57222242	0.1437	0.9646	0.149	0.882		0.0004723	-0.02079	G	C	missense_variant	MODERATE	Cnu10G014010	Cnu10G014010	Cnu10G014010.1	Glycosyl hydrolases family 32 N-terminal domain
Chr10_57222246	0.1437	0.9646	0.149	0.882		0.0004723	-0.02079	C	T	missense_variant	MODERATE	Cnu10G014010	Cnu10G014010	Cnu10G014010.1	Glycosyl hydrolases family 32 N-terminal domain
Chr10_57222255	0.1437	0.9646	0.149	0.882		0.0004723	-0.02079	C	G	missense_variant	MODERATE	Cnu10G014010	Cnu10G014010	Cnu10G014010.1	Glycosyl hydrolases family 32 N-terminal domain
Chr10_57222291	0.1437	0.9646	0.149	0.882		0.0004723	-0.02079	C	T	missense_variant	MODERATE	Cnu10G014010	Cnu10G014010	Cnu10G014010.1	Glycosyl hydrolases family 32 N-terminal domain
Chr10_57222296	0.1437	0.9646	0.149	0.882		0.0004723	-0.02079	G	C	missense_variant	MODERATE	Cnu10G014010	Cnu10G014010	Cnu10G014010.1	Glycosyl hydrolases family 32 N-terminal domain
Chr10_57222489	0.01112	0.23118	0.048	0.962		4.926e-05	-0.02123	A	C	missense_variant	MODERATE	Cnu10G014010	Cnu10G014010	Cnu10G014010.1	Glycosyl hydrolases family 32 N-terminal domain
Chr10_57223025	-0.3233	0.1476	-2.191	0.0334	*	0.09268	0.07337	C	T	missense_variant	MODERATE	Cnu10G014010	Cnu10G014010	Cnu10G014010.1	Glycosyl hydrolases family 32 N-terminal domain
Chr10_57223235	-0.01378	0.21596	-0.064	0.949		8.661e-05	-0.02119	A	G	splice_donor_variant&intron_variant	HIGH	Cnu10G014010	Cnu10G014010	Cnu10G014010.1	Glycosyl hydrolases family 32 N-terminal domain
Chr10_57223329	-0.04643	0.21342	-0.218	0.829		0.001006	-0.02025	G	T	missense_variant	MODERATE	Cnu10G014010	Cnu10G014010	Cnu10G014010.1	Glycosyl hydrolases family 32 N-terminal domain
Chr10_57208458	-0.4787	0.6859	-0.698	0.489		0.01026	-0.0108	T	C	missense_variant	MODERATE	Cnu10G014000	Cnu10G014000	Cnu10G014000.1	Glycosyl hydrolases family 32 N-terminal domain
Chr10_57208510	-0.6729	0.9598	-0.701	0.487		0.01035	-0.01071	G	A	missense_variant	MODERATE	Cnu10G014000	Cnu10G014000	Cnu10G014000.1	Glycosyl hydrolases family 32 N-terminal domain
Chr10_57208516	-1.1833	0.9493	-1.247	0.219		0.03201	0.01141	G	T	stop_gained	HIGH	Cnu10G014000	Cnu10G014000	Cnu10G014000.1	Glycosyl hydrolases family 32 N-terminal domain
Chr10_57208570	-0.6729	0.9598	-0.701	0.487		0.01035	-0.01071	C	G	missense_variant	MODERATE	Cnu10G014000	Cnu10G014000	Cnu10G014000.1	Glycosyl hydrolases family 32 N-terminal domain
Chr10_57209314	0.3479	0.9635	0.361	0.72		0.002767	-0.01845	G	A	missense_variant	MODERATE	Cnu10G014000	Cnu10G014000	Cnu10G014000.1	Glycosyl hydrolases family 32 N-terminal domain
Chr10_57209613	-0.6729	0.9598	-0.701	0.487		0.01035	-0.01071	G	C	missense_variant	MODERATE	Cnu10G014000	Cnu10G014000	Cnu10G014000.1	Glycosyl hydrolases family 32 N-terminal domain
Chr10_57209667	0.3396	0.3716	0.914	0.365		0.01747	-0.003439	C	G	missense_variant	MODERATE	Cnu10G014000	Cnu10G014000	Cnu10G014000.1	Glycosyl hydrolases family 32 N-terminal domain
Chr10_57210317	-0.265	0.3113	-0.851	0.399		0.01518	-0.005775	T	A	stop_gained	HIGH	Cnu10G014000	Cnu10G014000	Cnu10G014000.1	Glycosyl hydrolases family 32 N-terminal domain
Chr10_57210854	-0.3556	0.1869	-1.903	0.0632	.	0.07152	0.05176	A	G	missense_variant	MODERATE	Cnu10G014000	Cnu10G014000	Cnu10G014000.1	Glycosyl hydrolases family 32 N-terminal domain
Chr10_57210933	-0.3556	0.1869	-1.903	0.0632	.	0.07152	0.05176	T	C	missense_variant	MODERATE	Cnu10G014000	Cnu10G014000	Cnu10G014000.1	Glycosyl hydrolases family 32 N-terminal domain
Chr10_57212607	-0.1709	0.172	-0.994	0.325		0.02058	-0.0002607	C	T	missense_variant	MODERATE	Cnu10G014000	Cnu10G014000	Cnu10G014000.1	Glycosyl hydrolases family 32 N-terminal domain
Chr10_57212655	-0.2218	0.312	-0.711	0.481		0.01064	-0.01041	T	A	missense_variant	MODERATE	Cnu10G014000	Cnu10G014000	Cnu10G014000.1	Glycosyl hydrolases family 32 N-terminal domain
Chr10_57212670	-0.3342	0.2879	-1.161	0.252		0.02786	0.007178	ACT	A	frameshift_variant	HIGH	Cnu10G014000	Cnu10G014000	Cnu10G014000.1	Glycosyl hydrolases family 32 N-terminal domain
Chr10_57212736	-0.6729	0.9598	-0.701	0.487		0.01035	-0.01071	G	C	missense_variant	MODERATE	Cnu10G014000	Cnu10G014000	Cnu10G014000.1	Glycosyl hydrolases family 32 N-terminal domain
Chr10_57191959	-0.3564	0.1976	-1.804	0.0777	.	0.06474	0.04484	C	G	missense_variant	MODERATE	Cnu10G013990	Cnu10G013990	Cnu10G013990.1	Glycosyl hydrolases family 32 N-terminal domain
Chr10_57193199	-0.4687	0.9624	-0.487	0.628		0.005022	-0.01615	A	C	stop_lost	HIGH	Cnu10G013990	Cnu10G013990	Cnu10G013990.1	Glycosyl hydrolases family 32 N-terminal domain
Chr10_57193202	-0.4687	0.9624	-0.487	0.628		0.005022	-0.01615	T	C	missense_variant	MODERATE	Cnu10G013990	Cnu10G013990	Cnu10G013990.1	Glycosyl hydrolases family 32 N-terminal domain
Chr10_57193203	-0.4687	0.9624	-0.487	0.628		0.005022	-0.01615	GATGAA	G	frameshift_variant	HIGH	Cnu10G013990	Cnu10G013990	Cnu10G013990.1	Glycosyl hydrolases family 32 N-terminal domain
Chr10_57193211	-0.4687	0.9624	-0.487	0.628		0.005022	-0.01615	G	GTATTA	frameshift_variant&stop_gained	HIGH	Cnu10G013990	Cnu10G013990	Cnu10G013990.1	Glycosyl hydrolases family 32 N-terminal domain
Chr10_57193223	-0.4687	0.9624	-0.487	0.628		0.005022	-0.01615	C	T	missense_variant	MODERATE	Cnu10G013990	Cnu10G013990	Cnu10G013990.1	Glycosyl hydrolases family 32 N-terminal domain
Chr10_57193229	-0.4687	0.9624	-0.487	0.628		0.005022	-0.01615	A	C	stop_lost	HIGH	Cnu10G013990	Cnu10G013990	Cnu10G013990.1	Glycosyl hydrolases family 32 N-terminal domain
Chr10_57193230	-0.4687	0.9624	-0.487	0.628		0.005022	-0.01615	TGA	T	frameshift_variant	HIGH	Cnu10G013990	Cnu10G013990	Cnu10G013990.1	Glycosyl hydrolases family 32 N-terminal domain
Chr10_57193233	-0.4687	0.9624	-0.487	0.628		0.005022	-0.01615	T	TGG	frameshift_variant&stop_lost	HIGH	Cnu10G013990	Cnu10G013990	Cnu10G013990.1	Glycosyl hydrolases family 32 N-terminal domain
Chr10_57193237	-0.4687	0.9624	-0.487	0.628		0.005022	-0.01615	G	A	missense_variant	MODERATE	Cnu10G013990	Cnu10G013990	Cnu10G013990.1	Glycosyl hydrolases family 32 N-terminal domain
Chr10_57193238	-0.4687	0.9624	-0.487	0.628		0.005022	-0.01615	A	G	missense_variant	MODERATE	Cnu10G013990	Cnu10G013990	Cnu10G013990.1	Glycosyl hydrolases family 32 N-terminal domain
Chr10_57193240	-0.4687	0.9624	-0.487	0.628		0.005022	-0.01615	G	C	stop_gained	HIGH	Cnu10G013990	Cnu10G013990	Cnu10G013990.1	Glycosyl hydrolases family 32 N-terminal domain
Chr10_57193271	-0.9792	0.9542	-1.026	0.31		0.02191	0.001104	T	C	missense_variant	MODERATE	Cnu10G013990	Cnu10G013990	Cnu10G013990.1	Glycosyl hydrolases family 32 N-terminal domain
Chr10_57193273	-0.9792	0.9542	-1.026	0.31		0.02191	0.001104	T	TC	frameshift_variant&stop_gained	HIGH	Cnu10G013990	Cnu10G013990	Cnu10G013990.1	Glycosyl hydrolases family 32 N-terminal domain
Chr10_57193275	-0.9792	0.9542	-1.026	0.31		0.02191	0.001104	GC	G	frameshift_variant	HIGH	Cnu10G013990	Cnu10G013990	Cnu10G013990.1	Glycosyl hydrolases family 32 N-terminal domain
Chr10_57193298	-0.7915	0.6797	-1.164	0.25		0.02804	0.007361	A	G	missense_variant	MODERATE	Cnu10G013990	Cnu10G013990	Cnu10G013990.1	Glycosyl hydrolases family 32 N-terminal domain
Chr10_57193478	-1.1833	0.9493	-1.247	0.219		0.03201	0.01141	T	A	missense_variant	MODERATE	Cnu10G013990	Cnu10G013990	Cnu10G013990.1	Glycosyl hydrolases family 32 N-terminal domain
Chr10_57193595	-0.04643	0.21342	-0.218	0.829		0.001006	-0.02025	C	T	missense_variant	MODERATE	Cnu10G013990	Cnu10G013990	Cnu10G013990.1	Glycosyl hydrolases family 32 N-terminal domain
Chr10_57193807	0.07143	0.27547	0.259	0.797		0.001429	-0.01982	C	T	missense_variant	MODERATE	Cnu10G013990	Cnu10G013990	Cnu10G013990.1	Glycosyl hydrolases family 32 N-terminal domain
Chr10_57193808	0.07143	0.27547	0.259	0.797		0.001429	-0.01982	T	G	missense_variant	MODERATE	Cnu10G013990	Cnu10G013990	Cnu10G013990.1	Glycosyl hydrolases family 32 N-terminal domain
Chr10_57193813	-0.02492	0.27424	-0.091	0.928		0.0001756	-0.0211	C	A	missense_variant	MODERATE	Cnu10G013990	Cnu10G013990	Cnu10G013990.1	Glycosyl hydrolases family 32 N-terminal domain
Chr10_57193814	-0.02492	0.27424	-0.091	0.928		0.0001756	-0.0211	A	C	missense_variant	MODERATE	Cnu10G013990	Cnu10G013990	Cnu10G013990.1	Glycosyl hydrolases family 32 N-terminal domain
Chr10_57193820	0.3985	0.2666	1.495	0.142		0.04537	0.02506	T	C	missense_variant	MODERATE	Cnu10G013990	Cnu10G013990	Cnu10G013990.1	Glycosyl hydrolases family 32 N-terminal domain
Chr10_57193829	0.3985	0.2666	1.495	0.142		0.04537	0.02506	A	T	missense_variant	MODERATE	Cnu10G013990	Cnu10G013990	Cnu10G013990.1	Glycosyl hydrolases family 32 N-terminal domain
Chr10_57193844	0.3985	0.2666	1.495	0.142		0.04537	0.02506	T	C	missense_variant	MODERATE	Cnu10G013990	Cnu10G013990	Cnu10G013990.1	Glycosyl hydrolases family 32 N-terminal domain
Chr10_57193853	-0.6824	0.2247	-3.038	0.00388	**	0.1641	0.1463	G	T	missense_variant	MODERATE	Cnu10G013990	Cnu10G013990	Cnu10G013990.1	Glycosyl hydrolases family 32 N-terminal domain
Chr10_57193870	0.346	0.2754	1.256	0.215		0.03249	0.0119	AG	A	frameshift_variant	HIGH	Cnu10G013990	Cnu10G013990	Cnu10G013990.1	Glycosyl hydrolases family 32 N-terminal domain
Chr10_57193874	0.346	0.2754	1.256	0.215		0.03249	0.0119	G	GA	frameshift_variant	HIGH	Cnu10G013990	Cnu10G013990	Cnu10G013990.1	Glycosyl hydrolases family 32 N-terminal domain
Chr10_57193882	0.2774	0.2746	1.01	0.318		0.02125	0.0004302	C	T	missense_variant	MODERATE	Cnu10G013990	Cnu10G013990	Cnu10G013990.1	Glycosyl hydrolases family 32 N-terminal domain
Chr10_57193886	0.3036	0.2721	1.116	0.27		0.0258	0.005075	A	C	missense_variant	MODERATE	Cnu10G013990	Cnu10G013990	Cnu10G013990.1	Glycosyl hydrolases family 32 N-terminal domain
Chr10_57193889	0.3384	0.2698	1.254	0.216		0.03239	0.0118	G	A	stop_gained	HIGH	Cnu10G013990	Cnu10G013990	Cnu10G013990.1	Glycosyl hydrolases family 32 N-terminal domain
Chr10_57193894	-0.2646	0.964	-0.274	0.785		0.0016	-0.01964	A	G	missense_variant	MODERATE	Cnu10G013990	Cnu10G013990	Cnu10G013990.1	Glycosyl hydrolases family 32 N-terminal domain
Chr10_57193897	0.4293	0.2661	1.613	0.113		0.05247	0.03231	T	A	missense_variant	MODERATE	Cnu10G013990	Cnu10G013990	Cnu10G013990.1	Glycosyl hydrolases family 32 N-terminal domain
Chr10_57193898	0.4293	0.2661	1.613	0.113		0.05247	0.03231	T	G	missense_variant	MODERATE	Cnu10G013990	Cnu10G013990	Cnu10G013990.1	Glycosyl hydrolases family 32 N-terminal domain
Chr10_57195852	-0.2404	0.3251	-0.74	0.463		0.01151	-0.009526	G	C	missense_variant	MODERATE	Cnu10G013990	Cnu10G013990	Cnu10G013990.1	Glycosyl hydrolases family 32 N-terminal domain
Chr10_57195854	-0.1749	0.3375	-0.518	0.607		0.005679	-0.01548	A	G	missense_variant	MODERATE	Cnu10G013990	Cnu10G013990	Cnu10G013990.1	Glycosyl hydrolases family 32 N-terminal domain
Chr10_57195873	-0.09972	0.352	-0.283	0.778		0.001705	-0.01954	C	T	missense_variant	MODERATE	Cnu10G013990	Cnu10G013990	Cnu10G013990.1	Glycosyl hydrolases family 32 N-terminal domain
Chr10_57195917	-0.7915	0.6797	-1.164	0.25		0.02804	0.007361	G	A	missense_variant	MODERATE	Cnu10G013990	Cnu10G013990	Cnu10G013990.1	Glycosyl hydrolases family 32 N-terminal domain
Chr10_57195922	-0.6729	0.9598	-0.701	0.487		0.01035	-0.01071	C	T	missense_variant	MODERATE	Cnu10G013990	Cnu10G013990	Cnu10G013990.1	Glycosyl hydrolases family 32 N-terminal domain
Chr10_20363207	-0.7131	0.3541	-2.014	0.0498	*	0.07942	0.05984	G	A	missense_variant	MODERATE	Cnu10G005750	Cnu10G005750	Cnu10G005750.1	CBS domain
Chr10_20363231	-0.5637	0.162	-3.48	0.00109	**	0.2048	0.1879	T	C	missense_variant&splice_region_variant	MODERATE	Cnu10G005750	Cnu10G005750	Cnu10G005750.1	CBS domain
Chr10_20364033	-0.586	0.2676	-2.19	0.0336	*	0.09256	0.07326	A	T	stop_gained	HIGH	Cnu10G005750	Cnu10G005750	Cnu10G005750.1	CBS domain
Chr10_20372048	-0.775	0.9582	-0.809	0.423		0.01373	-0.007256	G	T	missense_variant	MODERATE	Cnu10G005750	Cnu10G005750	Cnu10G005750.1	CBS domain
Chr10_20397641	-0.4729	0.4296	-1.101	0.277		0.02513	0.004388	G	A	missense_variant	MODERATE	Cnu10G005750	Cnu10G005750	Cnu10G005750.1	CBS domain
Chr9_121609523	-1.7958	0.9286	-1.934	0.0592	.	0.07371	0.054	A	C	stop_lost	HIGH	Cnu09G012530	Cnu09G012530	Cnu09G012530.1	Sugar (and other) transporter
Chr9_121609532	-1.7958	0.9286	-1.934	0.0592	.	0.07371	0.054	C	T	missense_variant	MODERATE	Cnu09G012530	Cnu09G012530	Cnu09G012530.1	Sugar (and other) transporter
Chr9_121609535	-1.7958	0.9286	-1.934	0.0592	.	0.07371	0.054	A	C	missense_variant	MODERATE	Cnu09G012530	Cnu09G012530	Cnu09G012530.1	Sugar (and other) transporter
Chr9_121609573	-1.7958	0.9286	-1.934	0.0592	.	0.07371	0.054	C	T	missense_variant	MODERATE	Cnu09G012530	Cnu09G012530	Cnu09G012530.1	Sugar (and other) transporter
Chr9_121609583	-1.7958	0.9286	-1.934	0.0592	.	0.07371	0.054	G	A	missense_variant	MODERATE	Cnu09G012530	Cnu09G012530	Cnu09G012530.1	Sugar (and other) transporter
Chr9_121609592	-1.7958	0.9286	-1.934	0.0592	.	0.07371	0.054	T	C	missense_variant	MODERATE	Cnu09G012530	Cnu09G012530	Cnu09G012530.1	Sugar (and other) transporter
Chr9_121609597	-1.7958	0.9286	-1.934	0.0592	.	0.07371	0.054	T	C	stop_lost	HIGH	Cnu09G012530	Cnu09G012530	Cnu09G012530.1	Sugar (and other) transporter
Chr9_121609636	-0.3959	0.1664	-2.379	0.0215	*	0.1075	0.08849	A	G	missense_variant	MODERATE	Cnu09G012530	Cnu09G012530	Cnu09G012530.1	Sugar (and other) transporter
Chr9_121610111	-0.3959	0.1664	-2.379	0.0215	*	0.1075	0.08849	G	T	missense_variant	MODERATE	Cnu09G012530	Cnu09G012530	Cnu09G012530.1	Sugar (and other) transporter
Chr9_121610614	-0.3959	0.1664	-2.379	0.0215	*	0.1075	0.08849	C	T	missense_variant	MODERATE	Cnu09G012530	Cnu09G012530	Cnu09G012530.1	Sugar (and other) transporter
Chr9_121551153	0.6664	0.1163	5.727	6.95e-07	***	0.411	0.3985	G	A	missense_variant	MODERATE	Cnu09G012520	Cnu09G012520	Cnu09G012520.1	Major Facilitator Superfamily
Chr9_119160264	-0.6348	0.2601	-2.44	0.0185	*	0.1124	0.09357	G	A	missense_variant	MODERATE	Cnu09G011120	Cnu09G011120	Cnu09G011120.1	Sucrose synthase
Chr9_119160271	-0.6167	0.1506	-4.095	0.000165	***	0.263	0.2473	C	A	stop_gained	HIGH	Cnu09G011120	Cnu09G011120	Cnu09G011120.1	Sucrose synthase
Chr9_119160279	-0.583	0.6842	-0.852	0.398		0.01521	-0.00574	G	A	missense_variant	MODERATE	Cnu09G011120	Cnu09G011120	Cnu09G011120.1	Sucrose synthase
Chr9_119160701	-0.6729	0.9598	-0.701	0.487		0.01035	-0.01071	A	G	missense_variant	MODERATE	Cnu09G011120	Cnu09G011120	Cnu09G011120.1	Sucrose synthase
Chr9_119160702	-0.6729	0.9598	-0.701	0.487		0.01035	-0.01071	C	A	missense_variant	MODERATE	Cnu09G011120	Cnu09G011120	Cnu09G011120.1	Sucrose synthase
Chr9_119160707	-0.6729	0.9598	-0.701	0.487		0.01035	-0.01071	G	T	missense_variant	MODERATE	Cnu09G011120	Cnu09G011120	Cnu09G011120.1	Sucrose synthase
Chr9_119162558	-0.4756	0.1527	-3.114	0.00314	**	0.171	0.1534	A	G	missense_variant	MODERATE	Cnu09G011120	Cnu09G011120	Cnu09G011120.1	Sucrose synthase
Chr9_119162664	-0.5857	0.3438	-1.703	0.0951	.	0.05815	0.03811	G	A	missense_variant	MODERATE	Cnu09G011120	Cnu09G011120	Cnu09G011120.1	Sucrose synthase
Chr9_119162669	-1.2078	0.466	-2.592	0.0127	*	0.125	0.1064	A	T	missense_variant	MODERATE	Cnu09G011120	Cnu09G011120	Cnu09G011120.1	Sucrose synthase
Chr9_119163088	-0.4787	0.6859	-0.698	0.489		0.01026	-0.0108	G	A	missense_variant	MODERATE	Cnu09G011120	Cnu09G011120	Cnu09G011120.1	Sucrose synthase
Chr9_119163149	-0.1319	0.3118	-0.423	0.674		0.003793	-0.0174	A	C	missense_variant	MODERATE	Cnu09G011120	Cnu09G011120	Cnu09G011120.1	Sucrose synthase
Chr9_119163455	-0.2233	0.2289	-0.976	0.334		0.01985	-0.001	T	C	missense_variant	MODERATE	Cnu09G011120	Cnu09G011120	Cnu09G011120.1	Sucrose synthase
Chr9_119163651	-0.4016	0.1726	-2.327	0.0244	*	0.1053	0.08584	C	G	missense_variant	MODERATE	Cnu09G011120	Cnu09G011120	Cnu09G011120.1	Sucrose synthase
Chr9_119163939	-0.6729	0.9598	-0.701	0.487		0.01035	-0.01071	T	C	stop_lost	HIGH	Cnu09G011120	Cnu09G011120	Cnu09G011120.1	Sucrose synthase
Chr9_113536817	-0.1625	0.9645	-0.168	0.867		0.0006036	-0.02066	G	A	missense_variant	MODERATE	Cnu09G008210	Cnu09G008210	Cnu09G008210.1	Phosphofructokinase
Chr9_113540473	-0.5345	0.2649	-2.018	0.0494	*	0.07971	0.06013	C	T	missense_variant	MODERATE	Cnu09G008210	Cnu09G008210	Cnu09G008210.1	Phosphofructokinase
Chr9_105269010	-0.3945	0.1782	-2.214	0.0317	*	0.09442	0.07515	T	C	missense_variant	MODERATE	Cnu09G006120	Cnu09G006120	Cnu09G006120.1	Sugar (and other) transporter
Chr9_105187094	0.3669	0.15	2.446	0.0182	*	0.1129	0.09404	T	A	missense_variant	MODERATE	Cnu09G006090	Cnu09G006090	Cnu09G006090.1	Sugar (and other) transporter
Chr9_105187098	0.3669	0.15	2.446	0.0182	*	0.1129	0.09404	C	G	missense_variant	MODERATE	Cnu09G006090	Cnu09G006090	Cnu09G006090.1	Sugar (and other) transporter
Chr9_105187111	0.3669	0.15	2.446	0.0182	*	0.1129	0.09404	G	C	missense_variant	MODERATE	Cnu09G006090	Cnu09G006090	Cnu09G006090.1	Sugar (and other) transporter
Chr9_105187118	0.3669	0.15	2.446	0.0182	*	0.1129	0.09404	A	G	missense_variant	MODERATE	Cnu09G006090	Cnu09G006090	Cnu09G006090.1	Sugar (and other) transporter
Chr8_169863852	-0.5146	0.315	-1.633	0.109		0.05371	0.03357	G	T	missense_variant	MODERATE	Cnu08G027370	Cnu08G027370	Cnu08G027370.1	Sucrose-6F-phosphate phosphohydrolase
Chr8_169864014	-0.5	0.4929	-1.014	0.316		0.02143	0.0006073	G	A	missense_variant	MODERATE	Cnu08G027370	Cnu08G027370	Cnu08G027370.1	Sucrose-6F-phosphate phosphohydrolase
Chr8_41341463	-0.37	0.2137	-1.732	0.0899	.	0.05997	0.03997	G	A	missense_variant	MODERATE	Cnu08G017190	Cnu08G017190	Cnu08G017190.1	Sucrose synthase
Chr8_41341878	-1.1833	0.9493	-1.247	0.219		0.03201	0.01141	A	C	stop_lost	HIGH	Cnu08G017190	Cnu08G017190	Cnu08G017190.1	Sucrose synthase
Chr8_41341959	0.1438	0.9646	0.149	0.882		0.0004723	-0.02079	T	C	missense_variant	MODERATE	Cnu08G017190	Cnu08G017190	Cnu08G017190.1	Sucrose synthase
Chr8_38127869	-0.2803	0.2998	-0.935	0.355		0.01826	-0.002627	G	A	missense_variant	MODERATE	Cnu08G016070	Cnu08G016070	Cnu08G016070.1	Phosphofructokinase
Chr8_38138658	-1.1833	0.9493	-1.247	0.219		0.03201	0.01141	C	T	missense_variant	MODERATE	Cnu08G016070	Cnu08G016070	Cnu08G016070.1	Phosphofructokinase
Chr8_37441847	-0.1833	0.4817	-0.381	0.705		0.003073	-0.01814	C	T	missense_variant	MODERATE	Cnu08G015890	Cnu08G015890	Cnu08G015890.1	Major Facilitator Superfamily
Chr8_37446097	-0.3016	0.2207	-1.366	0.178		0.0382	0.01774	A	G	missense_variant	MODERATE	Cnu08G015890	Cnu08G015890	Cnu08G015890.1	Major Facilitator Superfamily
Chr8_32902430	-0.2518	0.3356	-0.75	0.457		0.01183	-0.009191	C	G	missense_variant	MODERATE	Cnu08G014140	Cnu08G014140	Cnu08G014140.1	Phosphofructokinase
Chr8_32924620	-0.214	0.3529	-0.607	0.547		0.007767	-0.01334	G	A	missense_variant	MODERATE	Cnu08G014140	Cnu08G014140	Cnu08G014140.1	Phosphofructokinase
Chr8_29333712	-0.2903	0.1941	-1.495	0.141		0.04542	0.02511	A	G	missense_variant	MODERATE	Cnu08G012910	Cnu08G012910	Cnu08G012910.1	PROTEIN TARGETING TO STARCH (PTST)
Chr8_29333739	-0.2903	0.1941	-1.495	0.141		0.04542	0.02511	G	A	missense_variant	MODERATE	Cnu08G012910	Cnu08G012910	Cnu08G012910.1	PROTEIN TARGETING TO STARCH (PTST)
Chr8_28241118	-0.3159	0.1709	-1.848	0.0708	.	0.06777	0.04794	C	G	missense_variant	MODERATE	Cnu08G012360	Cnu08G012360	Cnu08G012360.1	Sugar (and other) transporter
Chr8_28241253	-0.7564	0.437	-1.731	0.09	.	0.05993	0.03993	G	C	missense_variant	MODERATE	Cnu08G012360	Cnu08G012360	Cnu08G012360.1	Sugar (and other) transporter
Chr8_28241282	-0.7564	0.437	-1.731	0.09	.	0.05993	0.03993	A	G	missense_variant	MODERATE	Cnu08G012360	Cnu08G012360	Cnu08G012360.1	Sugar (and other) transporter
Chr8_19928242	-0.4708	0.1738	-2.709	0.00938	**	0.1351	0.1167	C	T	missense_variant	MODERATE	Cnu08G008560	Cnu08G008560	Cnu08G008560.1	Sugar efflux transporter for intercellular exchange
Chr8_19928244	-0.5222	0.1785	-2.925	0.00529	**	0.154	0.136	A	T	missense_variant	MODERATE	Cnu08G008560	Cnu08G008560	Cnu08G008560.1	Sugar efflux transporter for intercellular exchange
Chr8_19930788	-1.1564	0.6685	-1.73	0.0902	.	0.05985	0.03985	C	A	missense_variant	MODERATE	Cnu08G008560	Cnu08G008560	Cnu08G008560.1	Sugar efflux transporter for intercellular exchange
Chr8_19934962	-0.4794	0.1729	-2.772	0.00796	**	0.1405	0.1222	A	G	missense_variant	MODERATE	Cnu08G008560	Cnu08G008560	Cnu08G008560.1	Sugar efflux transporter for intercellular exchange
Chr8_19935070	-0.4885	0.1722	-2.836	0.00672	**	0.1461	0.128	G	C	missense_variant	MODERATE	Cnu08G008560	Cnu08G008560	Cnu08G008560.1	Sugar efflux transporter for intercellular exchange
Chr8_15530732	-0.4473	0.1527	-2.929	0.00523	**	0.1544	0.1364	C	T	stop_gained	HIGH	Cnu08G006450	Cnu08G006450	Cnu08G006450.1	Sugar efflux transporter for intercellular exchange
Chr8_15530840	-0.4473	0.1527	-2.929	0.00523	**	0.1544	0.1364	G	A	missense_variant	MODERATE	Cnu08G006450	Cnu08G006450	Cnu08G006450.1	Sugar efflux transporter for intercellular exchange
Chr8_9913350	-1.1833	0.9493	-1.247	0.219		0.03201	0.01141	CGGCGATGGCGGG	C	disruptive_inframe_deletion	MODERATE	Cnu08G004000	Cnu08G004000	Cnu08G004000.1	Hexokinase
Chr8_9913460	-0.5524	0.1966	-2.81	0.00719	**	0.1439	0.1256	A	G	missense_variant	MODERATE	Cnu08G004000	Cnu08G004000	Cnu08G004000.1	Hexokinase
Chr8_9918428	-0.6169	0.3406	-1.811	0.0765	.	0.06525	0.04536	G	A	missense_variant	MODERATE	Cnu08G004000	Cnu08G004000	Cnu08G004000.1	Hexokinase
Chr8_9922377	0.3479	0.9635	0.361	0.72		0.002767	-0.01845	A	G	missense_variant	MODERATE	Cnu08G004000	Cnu08G004000	Cnu08G004000.1	Hexokinase
Chr8_9176299	-1.0682	0.4229	-2.526	0.015	*	0.1195	0.1008	A	C	missense_variant	MODERATE	Cnu08G003810	Cnu08G003810	Cnu08G003810.1	Phosphofructokinase
Chr8_9178100	-0.5189	0.3612	-1.436	0.158		0.04205	0.02167	C	T	missense_variant	MODERATE	Cnu08G003810	Cnu08G003810	Cnu08G003810.1	Phosphofructokinase
Chr8_9181379	-1.245	0.3744	-3.325	0.00172	**	0.1904	0.1732	G	T	missense_variant	MODERATE	Cnu08G003810	Cnu08G003810	Cnu08G003810.1	Phosphofructokinase
Chr8_9182540	-1.5136	0.3929	-3.853	0.000353	***	0.24	0.2238	A	T	missense_variant	MODERATE	Cnu08G003810	Cnu08G003810	Cnu08G003810.1	Phosphofructokinase
Chr7_60207080	-1.7958	0.9286	-1.934	0.0592	.	0.07371	0.054	C	T	missense_variant	MODERATE	Cnu07G012480	Cnu07G012480	Cnu07G012480.1	Sugar (and other) transporter
Chr7_10178147	-0.1341	0.5687	-0.236	0.815		0.001181	-0.02007	G	C	missense_variant	MODERATE	Cnu07G005030	Cnu07G005030	Cnu07G005030.1	Glycosyl hydrolases family 32 N-terminal domain
Chr7_10181876	-0.3768	0.2323	-1.622	0.112		0.053	0.03285	C	A	missense_variant	MODERATE	Cnu07G005030	Cnu07G005030	Cnu07G005030.1	Glycosyl hydrolases family 32 N-terminal domain
Chr7_10182099	-0.1625	0.9645	-0.168	0.867		0.0006036	-0.02066	T	A	missense_variant&splice_region_variant	MODERATE	Cnu07G005030	Cnu07G005030	Cnu07G005030.1	Glycosyl hydrolases family 32 N-terminal domain
Chr6_15367909	-0.2384	0.4147	-0.575	0.568		0.006981	-0.01415	C	T	missense_variant	MODERATE	Cnu06G007050	Cnu06G007050	Cnu06G007050.1	pfkB family carbohydrate kinase
Chr6_15367947	-0.3098	0.3663	-0.846	0.402		0.01499	-0.005972	G	A	missense_variant	MODERATE	Cnu06G007050	Cnu06G007050	Cnu06G007050.1	pfkB family carbohydrate kinase
Chr6_15367950	-0.1696	0.5685	-0.298	0.767		0.001889	-0.01935	C	A	missense_variant	MODERATE	Cnu06G007050	Cnu06G007050	Cnu06G007050.1	pfkB family carbohydrate kinase
Chr6_15367964	-0.2764	0.4142	-0.667	0.508		0.009383	-0.01169	G	C	missense_variant	MODERATE	Cnu06G007050	Cnu06G007050	Cnu06G007050.1	pfkB family carbohydrate kinase
Chr6_15368971	0.6456	0.6913	0.934	0.355		0.01901	-0.002791	A	G	missense_variant	MODERATE	Cnu06G007050	Cnu06G007050	Cnu06G007050.1	pfkB family carbohydrate kinase
Chr6_10525493	-0.3589	0.2711	-1.324	0.192		0.03594	0.01543	C	G	missense_variant	MODERATE	Cnu06G005220	Cnu06G005220	Cnu06G005220.1	Glycosyl transferases group 1
Chr6_10525618	-0.6729	0.9598	-0.701	0.487		0.01035	-0.01071	G	A	missense_variant	MODERATE	Cnu06G005220	Cnu06G005220	Cnu06G005220.1	Glycosyl transferases group 1
Chr6_10525622	-0.6729	0.9598	-0.701	0.487		0.01035	-0.01071	A	T	missense_variant	MODERATE	Cnu06G005220	Cnu06G005220	Cnu06G005220.1	Glycosyl transferases group 1
Chr6_10525624	-0.6729	0.9598	-0.701	0.487		0.01035	-0.01071	G	A	missense_variant	MODERATE	Cnu06G005220	Cnu06G005220	Cnu06G005220.1	Glycosyl transferases group 1
Chr6_10525625	-0.6729	0.9598	-0.701	0.487		0.01035	-0.01071	A	T	missense_variant	MODERATE	Cnu06G005220	Cnu06G005220	Cnu06G005220.1	Glycosyl transferases group 1
Chr6_10525627	-0.6729	0.9598	-0.701	0.487		0.01035	-0.01071	G	A	missense_variant	MODERATE	Cnu06G005220	Cnu06G005220	Cnu06G005220.1	Glycosyl transferases group 1
Chr6_10526439	-0.2659	0.1532	-1.735	0.0892	.	0.06021	0.04022	A	G	missense_variant	MODERATE	Cnu06G005220	Cnu06G005220	Cnu06G005220.1	Glycosyl transferases group 1
Chr6_10526460	-0.3987	0.2812	-1.418	0.163		0.04103	0.02062	A	G	missense_variant	MODERATE	Cnu06G005220	Cnu06G005220	Cnu06G005220.1	Glycosyl transferases group 1
Chr6_10526958	-0.365	0.3195	-1.143	0.259		0.02703	0.006327	T	TGGCGGC	conservative_inframe_insertion	MODERATE	Cnu06G005220	Cnu06G005220	Cnu06G005220.1	Glycosyl transferases group 1
Chr6_10527227	-0.03857	0.17425	-0.221	0.826		0.001041	-0.02021	T	G	missense_variant	MODERATE	Cnu06G005220	Cnu06G005220	Cnu06G005220.1	Glycosyl transferases group 1
Chr6_10528292	-0.419	0.2688	-1.559	0.126		0.04917	0.02894	A	G	missense_variant	MODERATE	Cnu06G005220	Cnu06G005220	Cnu06G005220.1	Glycosyl transferases group 1
Chr6_10528337	0.2458	0.9642	0.255	0.8		0.001381	-0.01987	T	A	missense_variant	MODERATE	Cnu06G005220	Cnu06G005220	Cnu06G005220.1	Glycosyl transferases group 1
Chr6_10529238	-0.4266	0.6866	-0.621	0.537		0.008146	-0.01296	G	A	missense_variant	MODERATE	Cnu06G005220	Cnu06G005220	Cnu06G005220.1	Glycosyl transferases group 1
Chr6_10529242	-0.4342	0.169	-2.569	0.0134	*	0.1232	0.1045	A	G	missense_variant	MODERATE	Cnu06G005220	Cnu06G005220	Cnu06G005220.1	Glycosyl transferases group 1
Chr6_10530163	-0.3589	0.2711	-1.324	0.192		0.03594	0.01543	C	T	missense_variant	MODERATE	Cnu06G005220	Cnu06G005220	Cnu06G005220.1	Glycosyl transferases group 1
Chr6_2468161	-0.1854	0.2012	-0.922	0.361		0.01775	-0.003152	A	T	stop_lost&splice_region_variant	HIGH	Cnu06G001060	Cnu06G001060	Cnu06G001060.1	Glycosyl hydrolases family 32 C terminal
Chr5_147635780	-0.1625	0.9645	-0.168	0.867		0.0006036	-0.02066	T	A	missense_variant	MODERATE	Cnu05G018290	Cnu05G018290	Cnu05G018290.1	MFS/sugar transport protein
Chr5_147635791	-0.1625	0.9645	-0.168	0.867		0.0006036	-0.02066	A	G	missense_variant	MODERATE	Cnu05G018290	Cnu05G018290	Cnu05G018290.1	MFS/sugar transport protein
Chr5_147635830	-0.1625	0.9645	-0.168	0.867		0.0006036	-0.02066	A	G	missense_variant	MODERATE	Cnu05G018290	Cnu05G018290	Cnu05G018290.1	MFS/sugar transport protein
Chr5_147635832	-0.1625	0.9645	-0.168	0.867		0.0006036	-0.02066	T	C	missense_variant	MODERATE	Cnu05G018290	Cnu05G018290	Cnu05G018290.1	MFS/sugar transport protein
Chr5_147635836	-0.1625	0.9645	-0.168	0.867		0.0006036	-0.02066	T	C	stop_lost	HIGH	Cnu05G018290	Cnu05G018290	Cnu05G018290.1	MFS/sugar transport protein
Chr5_147636028	0.2458	0.9642	0.255	0.8		0.001381	-0.01987	T	A	missense_variant	MODERATE	Cnu05G018290	Cnu05G018290	Cnu05G018290.1	MFS/sugar transport protein
Chr5_147639393	-0.5708	0.9612	-0.594	0.555		0.007448	-0.01367	A	C	missense_variant	MODERATE	Cnu05G018290	Cnu05G018290	Cnu05G018290.1	MFS/sugar transport protein
Chr5_130573484	0.2953	0.161	1.835	0.073	.	0.06817	0.04792	C	T	missense_variant	MODERATE	Cnu05G013840	Cnu05G013840	Cnu05G013840.1	Sugar (and other) transporter
Chr5_129331672	-1.7958	0.9286	-1.934	0.0592	.	0.07371	0.054	C	T	missense_variant	MODERATE	Cnu05G013810	Cnu05G013810	Cnu05G013810.1	Sugar (and other) transporter
Chr5_22150424	-0.444	0.2246	-1.977	0.0541	.	0.0783	0.05827	G	C	missense_variant	MODERATE	Cnu05G007660	Cnu05G007660	Cnu05G007660.1	Sugar (and other) transporter
Chr5_9583913	-0.5739	0.1974	-2.907	0.00555	**	0.1524	0.1344	A	G	missense_variant	MODERATE	Cnu05G004150	Cnu05G004150	Cnu05G004150.1	Sucrose synthase
Chr5_9584375	-1.1833	0.9493	-1.247	0.219		0.03201	0.01141	C	T	missense_variant	MODERATE	Cnu05G004150	Cnu05G004150	Cnu05G004150.1	Sucrose synthase
Chr5_9584393	-0.2428	0.1647	-1.474	0.147		0.04417	0.02383	T	C	missense_variant	MODERATE	Cnu05G004150	Cnu05G004150	Cnu05G004150.1	Sucrose synthase
Chr5_9585863	-0.05379	0.24593	-0.219	0.828		0.001017	-0.02024	T	C	missense_variant	MODERATE	Cnu05G004150	Cnu05G004150	Cnu05G004150.1	Sucrose synthase
Chr5_9587688	-0.3063	0.1814	-1.689	0.0979	.	0.05719	0.03713	G	GTA	splice_donor_variant&intron_variant	HIGH	Cnu05G004150	Cnu05G004150	Cnu05G004150.1	Sucrose synthase
Chr5_1102422	-0.6729	0.9598	-0.701	0.487		0.01035	-0.01071	G	A	missense_variant	MODERATE	Cnu05G000280	Cnu05G000280	Cnu05G000280.1	Raffinose synthase or seed imbibition protein Sip1
Chr5_1102900	0.02572	0.268	0.096	0.924		0.000196	-0.02108	C	T	missense_variant	MODERATE	Cnu05G000280	Cnu05G000280	Cnu05G000280.1	Raffinose synthase or seed imbibition protein Sip1
Chr5_1104967	0.136	0.2673	0.509	0.613		0.005479	-0.01568	T	C	missense_variant	MODERATE	Cnu05G000280	Cnu05G000280	Cnu05G000280.1	Raffinose synthase or seed imbibition protein Sip1
Chr5_1105500	-0.5768	0.327	-1.764	0.0842	.	0.0621	0.04214	C	G	missense_variant	MODERATE	Cnu05G000280	Cnu05G000280	Cnu05G000280.1	Raffinose synthase or seed imbibition protein Sip1
Chr5_1105657	-0.2646	0.964	-0.274	0.785		0.0016	-0.01964	G	T	stop_lost	HIGH	Cnu05G000280	Cnu05G000280	Cnu05G000280.1	Raffinose synthase or seed imbibition protein Sip1
Chr5_1106225	0.7562	0.9585	0.789	0.434		0.01307	-0.007927	G	T	missense_variant	MODERATE	Cnu05G000280	Cnu05G000280	Cnu05G000280.1	Raffinose synthase or seed imbibition protein Sip1
Chr4_133364108	0.45	0.9626	0.467	0.642		0.004628	-0.01655	C	T	missense_variant	MODERATE	Cnu04G017640	Cnu04G017640	Cnu04G017640.1	Hexokinase
Chr4_133364392	0.174	0.4817	0.361	0.72		0.002767	-0.01845	G	C	missense_variant	MODERATE	Cnu04G017640	Cnu04G017640	Cnu04G017640.1	Hexokinase
Chr4_133364483	-0.5666	0.1962	-2.888	0.00584	**	0.1507	0.1327	A	T	missense_variant	MODERATE	Cnu04G017640	Cnu04G017640	Cnu04G017640.1	Hexokinase
Chr4_133364586	-0.6893	0.1884	-3.659	0.000639	***	0.2217	0.2052	T	TA	frameshift_variant	HIGH	Cnu04G017640	Cnu04G017640	Cnu04G017640.1	Hexokinase
Chr4_133115514	-0.457	0.3169	-1.442	0.156		0.04237	0.022	G	A	stop_gained	HIGH	Cnu04G017490	Cnu04G017490	Cnu04G017490.1	Phosphofructokinase
Chr4_133119202	-0.4687	0.9624	-0.487	0.628		0.005022	-0.01615	T	A	missense_variant	MODERATE	Cnu04G017490	Cnu04G017490	Cnu04G017490.1	Phosphofructokinase
Chr4_120853569	-0.8334	0.3328	-2.505	0.0158	*	0.1177	0.09898	C	G	missense_variant	MODERATE	Cnu04G012550	Cnu04G012550	Cnu04G012550.1	Sugar (and other) transporter
Chr4_120857213	-0.6705	0.2178	-3.079	0.00346	**	0.1679	0.1501	A	C	missense_variant	MODERATE	Cnu04G012550	Cnu04G012550	Cnu04G012550.1	Sugar (and other) transporter
Chr4_120756646	-0.3442	0.1878	-1.832	0.0733	.	0.06667	0.04681	C	T	missense_variant	MODERATE	Cnu04G012530	Cnu04G012530	Cnu04G012530.1	Sugar (and other) transporter
Chr4_13014353	-0.3701	0.1498	-2.47	0.0172	*	0.1149	0.09609	C	G	missense_variant	MODERATE	Cnu04G004950	Cnu04G004950	Cnu04G004950.1	Hexokinase
Chr4_13014850	-0.4938	0.1489	-3.318	0.00176	**	0.1897	0.1725	C	T	missense_variant	MODERATE	Cnu04G004950	Cnu04G004950	Cnu04G004950.1	Hexokinase
Chr4_13016579	-0.4504	0.1482	-3.039	0.00387	**	0.1642	0.1464	C	T	stop_gained	HIGH	Cnu04G004950	Cnu04G004950	Cnu04G004950.1	Hexokinase
Chr4_13016604	-0.4456	0.494	-0.902	0.372		0.01702	-0.003899	T	G	missense_variant	MODERATE	Cnu04G004950	Cnu04G004950	Cnu04G004950.1	Hexokinase
Chr4_13016642	-0.4504	0.1482	-3.039	0.00387	**	0.1642	0.1464	C	A	missense_variant	MODERATE	Cnu04G004950	Cnu04G004950	Cnu04G004950.1	Hexokinase
Chr4_13016651	-0.4504	0.1482	-3.039	0.00387	**	0.1642	0.1464	G	A	missense_variant	MODERATE	Cnu04G004950	Cnu04G004950	Cnu04G004950.1	Hexokinase
Chr4_13017837	-0.4504	0.1482	-3.039	0.00387	**	0.1642	0.1464	G	C	missense_variant	MODERATE	Cnu04G004950	Cnu04G004950	Cnu04G004950.1	Hexokinase
Chr4_13017876	0.5533	0.1318	4.198	0.000122	***	0.277	0.2613	T	C	missense_variant	MODERATE	Cnu04G004950	Cnu04G004950	Cnu04G004950.1	Hexokinase
Chr3_160325630	-0.2643	0.3354	-0.788	0.435		0.01304	-0.007961	C	T	missense_variant	MODERATE	Cnu03G020810	Cnu03G020810	Cnu03G020810.1	Raffinose synthase or seed imbibition protein Sip1
Chr3_160325635	-0.2643	0.3354	-0.788	0.435		0.01304	-0.007961	T	C	missense_variant	MODERATE	Cnu03G020810	Cnu03G020810	Cnu03G020810.1	Raffinose synthase or seed imbibition protein Sip1
Chr3_160325653	-0.2643	0.3354	-0.788	0.435		0.01304	-0.007961	T	C	missense_variant	MODERATE	Cnu03G020810	Cnu03G020810	Cnu03G020810.1	Raffinose synthase or seed imbibition protein Sip1
Chr3_160325690	-0.2643	0.3354	-0.788	0.435		0.01304	-0.007961	T	C	missense_variant	MODERATE	Cnu03G020810	Cnu03G020810	Cnu03G020810.1	Raffinose synthase or seed imbibition protein Sip1
Chr3_160325701	-0.2003	0.3531	-0.567	0.573		0.0068	-0.01433	G	A	missense_variant	MODERATE	Cnu03G020810	Cnu03G020810	Cnu03G020810.1	Raffinose synthase or seed imbibition protein Sip1
Chr3_160325749	-0.2643	0.3354	-0.788	0.435		0.01304	-0.007961	G	A	missense_variant	MODERATE	Cnu03G020810	Cnu03G020810	Cnu03G020810.1	Raffinose synthase or seed imbibition protein Sip1
Chr3_160325804	-0.2643	0.3354	-0.788	0.435		0.01304	-0.007961	T	C	missense_variant&splice_region_variant	MODERATE	Cnu03G020810	Cnu03G020810	Cnu03G020810.1	Raffinose synthase or seed imbibition protein Sip1
Chr3_160340279	-1.0014	0.4263	-2.349	0.0231	*	0.105	0.086	G	A	missense_variant	MODERATE	Cnu03G020810	Cnu03G020810	Cnu03G020810.1	Raffinose synthase or seed imbibition protein Sip1
Chr3_160341085	-0.2528	0.1581	-1.599	0.117		0.05266	0.03207	TCCTGC	TTCGTGCTCGGTTGCCTGC,T	frameshift_variant	HIGH	Cnu03G020810	Cnu03G020810	Cnu03G020810.1	Raffinose synthase or seed imbibition protein Sip1
Chr3_160341087	-0.02641	0.27662	-0.095	0.924		0.0002072	-0.02252	C	G,*	missense_variant	MODERATE	Cnu03G020810	Cnu03G020810	Cnu03G020810.1	Raffinose synthase or seed imbibition protein Sip1
Chr3_160341850	0.06256	0.22363	0.28	0.781		0.001662	-0.01958	G	C	missense_variant	MODERATE	Cnu03G020810	Cnu03G020810	Cnu03G020810.1	Raffinose synthase or seed imbibition protein Sip1
Chr3_160342061	-1.0682	0.4229	-2.526	0.015	*	0.1195	0.1008	T	G	missense_variant	MODERATE	Cnu03G020810	Cnu03G020810	Cnu03G020810.1	Raffinose synthase or seed imbibition protein Sip1
Chr3_158642930	0.3083	0.1549	1.991	0.0523	.	0.07777	0.05815	T	G	missense_variant	MODERATE	Cnu03G020110	Cnu03G020110	Cnu03G020110.1	Phosphofructokinase
Chr3_158643004	-0.166	0.689	-0.241	0.811		0.001233	-0.02002	C	T	missense_variant	MODERATE	Cnu03G020110	Cnu03G020110	Cnu03G020110.1	Phosphofructokinase
Chr3_158644990	0.2179	0.2111	1.032	0.307		0.02215	0.001343	G	A	missense_variant	MODERATE	Cnu03G020110	Cnu03G020110	Cnu03G020110.1	Phosphofructokinase
Chr3_158646918	0.7563	0.9585	0.789	0.434		0.01307	-0.007927	A	G	missense_variant	MODERATE	Cnu03G020110	Cnu03G020110	Cnu03G020110.1	Phosphofructokinase
Chr3_158649921	0.2381	0.2127	1.12	0.269		0.02598	0.005256	T	C	missense_variant	MODERATE	Cnu03G020110	Cnu03G020110	Cnu03G020110.1	Phosphofructokinase
Chr3_158651004	0.27	0.2133	1.266	0.212		0.03298	0.0124	T	TAA	splice_donor_variant&intron_variant	HIGH	Cnu03G020110	Cnu03G020110	Cnu03G020110.1	Phosphofructokinase
Chr3_158652467	-0.166	0.689	-0.241	0.811		0.001233	-0.02002	TTC	T	frameshift_variant	HIGH	Cnu03G020110	Cnu03G020110	Cnu03G020110.1	Phosphofructokinase
Chr3_150175214	0.5051	0.5642	0.895	0.375		0.01676	-0.004157	A	T	missense_variant	MODERATE	Cnu03G017520	Cnu03G017520	Cnu03G017520.1	Glycosyl transferases group 1
Chr3_150175229	0.5051	0.5642	0.895	0.375		0.01676	-0.004157	A	C	missense_variant	MODERATE	Cnu03G017520	Cnu03G017520	Cnu03G017520.1	Glycosyl transferases group 1
Chr3_150175230	0.5051	0.5642	0.895	0.375		0.01676	-0.004157	C	A	missense_variant	MODERATE	Cnu03G017520	Cnu03G017520	Cnu03G017520.1	Glycosyl transferases group 1
Chr3_150178570	-0.4536	0.5652	-0.803	0.426		0.01352	-0.007467	A	T	missense_variant	MODERATE	Cnu03G017520	Cnu03G017520	Cnu03G017520.1	Glycosyl transferases group 1
Chr3_150178581	-0.5601	0.5631	-0.995	0.325		0.02062	-0.0002198	T	A	missense_variant	MODERATE	Cnu03G017520	Cnu03G017520	Cnu03G017520.1	Glycosyl transferases group 1
Chr3_150178788	0.02368	0.27996	0.085	0.933		0.0001523	-0.02112	G	C	missense_variant	MODERATE	Cnu03G017520	Cnu03G017520	Cnu03G017520.1	Glycosyl transferases group 1
Chr3_150178814	-0.04964	0.28288	-0.175	0.861		0.0006548	-0.02061	GCCA	G	disruptive_inframe_deletion	MODERATE	Cnu03G017520	Cnu03G017520	Cnu03G017520.1	Glycosyl transferases group 1
Chr3_150178818	-0.04964	0.28288	-0.175	0.861		0.0006548	-0.02061	A	ATGT	conservative_inframe_insertion	MODERATE	Cnu03G017520	Cnu03G017520	Cnu03G017520.1	Glycosyl transferases group 1
Chr3_150178823	-0.04964	0.28288	-0.175	0.861		0.0006548	-0.02061	C	T	missense_variant	MODERATE	Cnu03G017520	Cnu03G017520	Cnu03G017520.1	Glycosyl transferases group 1
Chr3_150178865	-2.1021	0.9148	-2.298	0.0261	*	0.101	0.08187	ATG	A	frameshift_variant	HIGH	Cnu03G017520	Cnu03G017520	Cnu03G017520.1	Glycosyl transferases group 1
Chr3_150178866	-2.0178	0.8701	-2.319	0.0251	*	0.1089	0.08866	T	TTGC,*	conservative_inframe_insertion	MODERATE	Cnu03G017520	Cnu03G017520	Cnu03G017520.1	Glycosyl transferases group 1
Chr3_150178868	1.3928	0.5315	2.62	0.0118	*	0.1275	0.1089	T	C	missense_variant	MODERATE	Cnu03G017520	Cnu03G017520	Cnu03G017520.1	Glycosyl transferases group 1
Chr3_150178869	-0.6729	0.9598	-0.701	0.487		0.01035	-0.01071	T	TGC	frameshift_variant	HIGH	Cnu03G017520	Cnu03G017520	Cnu03G017520.1	Glycosyl transferases group 1
Chr3_150178873	1.6064	0.6484	2.477	0.0169	*	0.1155	0.09668	G	C	missense_variant	MODERATE	Cnu03G017520	Cnu03G017520	Cnu03G017520.1	Glycosyl transferases group 1
Chr3_150179028	0.6691	0.44	1.521	0.135		0.0469	0.02662	G	C	missense_variant	MODERATE	Cnu03G017520	Cnu03G017520	Cnu03G017520.1	Glycosyl transferases group 1
Chr3_150179066	1.0032	0.4262	2.354	0.0228	*	0.1054	0.08639	G	A	missense_variant	MODERATE	Cnu03G017520	Cnu03G017520	Cnu03G017520.1	Glycosyl transferases group 1
Chr3_150179079	1.0244	0.4753	2.155	0.0363	*	0.08995	0.07059	T	A	missense_variant	MODERATE	Cnu03G017520	Cnu03G017520	Cnu03G017520.1	Glycosyl transferases group 1
Chr3_150179107	0.4696	0.5649	0.831	0.41		0.01449	-0.006479	G	A	missense_variant	MODERATE	Cnu03G017520	Cnu03G017520	Cnu03G017520.1	Glycosyl transferases group 1
Chr3_150180576	-0.3223	0.6878	-0.469	0.642		0.004651	-0.01653	T	A	missense_variant	MODERATE	Cnu03G017520	Cnu03G017520	Cnu03G017520.1	Glycosyl transferases group 1
Chr3_150190701	-0.5529	0.3927	-1.408	0.166		0.04046	0.02005	A	T	missense_variant	MODERATE	Cnu03G017520	Cnu03G017520	Cnu03G017520.1	Glycosyl transferases group 1
Chr3_150190770	-0.5708	0.9612	-0.594	0.555		0.007448	-0.01367	T	A	stop_gained	HIGH	Cnu03G017520	Cnu03G017520	Cnu03G017520.1	Glycosyl transferases group 1
Chr3_150190773	-0.5708	0.9612	-0.594	0.555		0.007448	-0.01367	T	A	missense_variant	MODERATE	Cnu03G017520	Cnu03G017520	Cnu03G017520.1	Glycosyl transferases group 1
Chr3_150190797	-0.5708	0.9612	-0.594	0.555		0.007448	-0.01367	G	T	stop_lost	HIGH	Cnu03G017520	Cnu03G017520	Cnu03G017520.1	Glycosyl transferases group 1
Chr3_35377682	-0.4281	0.1838	-2.329	0.0242	*	0.1035	0.08442	T	A	missense_variant	MODERATE	Cnu03G012010	Cnu03G012010	Cnu03G012010.1	Sugar efflux transporter for intercellular exchange
Chr3_35378092	-0.4987	0.1696	-2.94	0.00507	**	0.1554	0.1374	T	C	missense_variant	MODERATE	Cnu03G012010	Cnu03G012010	Cnu03G012010.1	Sugar efflux transporter for intercellular exchange
Chr3_29826082	-1.1833	0.9493	-1.247	0.219		0.03201	0.01141	T	G	missense_variant	MODERATE	Cnu03G011100	Cnu03G011100	Cnu03G011100.1	pfkB family carbohydrate kinase
Chr3_29826085	-1.1833	0.9493	-1.247	0.219		0.03201	0.01141	T	C	missense_variant	MODERATE	Cnu03G011100	Cnu03G011100	Cnu03G011100.1	pfkB family carbohydrate kinase
Chr3_29826284	-1.1833	0.9493	-1.247	0.219		0.03201	0.01141	G	C	missense_variant	MODERATE	Cnu03G011100	Cnu03G011100	Cnu03G011100.1	pfkB family carbohydrate kinase
Chr3_29827288	-0.4438	0.1509	-2.942	0.00505	**	0.1555	0.1375	G	C,A	missense_variant	MODERATE	Cnu03G011100	Cnu03G011100	Cnu03G011100.1	pfkB family carbohydrate kinase
Chr3_26433172	0.174	0.4817	0.361	0.72		0.002767	-0.01845	C	T	missense_variant	MODERATE	Cnu03G010480	Cnu03G010480	Cnu03G010480.1	pfkB family carbohydrate kinase
Chr3_26433551	0.343	0.1621	2.115	0.0397	*	0.08693	0.06751	C	G	missense_variant&splice_region_variant	MODERATE	Cnu03G010480	Cnu03G010480	Cnu03G010480.1	pfkB family carbohydrate kinase
Chr3_26433647	-0.2646	0.964	-0.274	0.785		0.0016	-0.01964	G	A	missense_variant	MODERATE	Cnu03G010480	Cnu03G010480	Cnu03G010480.1	pfkB family carbohydrate kinase
Chr3_19622412	0.7239	0.9628	0.752	0.456		0.01241	-0.009539	T	C	missense_variant	MODERATE	Cnu03G008810	Cnu03G008810	Cnu03G008810.1	Phosphofructokinase
Chr3_19622730	-0.4453	0.1854	-2.402	0.0203	*	0.1094	0.09041	G	A	missense_variant	MODERATE	Cnu03G008810	Cnu03G008810	Cnu03G008810.1	Phosphofructokinase
Chr3_14892693	-1.166	0.9518	-1.225	0.227		0.03159	0.01054	G	A	missense_variant	MODERATE	Cnu03G007080	Cnu03G007080	Cnu03G007080.1	Glycosyl transferases group 1
Chr3_14894537	-1.1833	0.9493	-1.247	0.219		0.03201	0.01141	C	T	missense_variant	MODERATE	Cnu03G007080	Cnu03G007080	Cnu03G007080.1	Glycosyl transferases group 1
Chr3_14894993	-0.2819	0.2275	-1.239	0.221		0.03164	0.01104	C	T	missense_variant	MODERATE	Cnu03G007080	Cnu03G007080	Cnu03G007080.1	Glycosyl transferases group 1
Chr3_14895999	0.3479	0.9635	0.361	0.72		0.002767	-0.01845	C	G	missense_variant	MODERATE	Cnu03G007080	Cnu03G007080	Cnu03G007080.1	Glycosyl transferases group 1
Chr3_14898980	-0.3053	0.2113	-1.445	0.155		0.04253	0.02215	A	T	missense_variant	MODERATE	Cnu03G007080	Cnu03G007080	Cnu03G007080.1	Glycosyl transferases group 1
Chr3_14899301	-0.2819	0.2275	-1.239	0.221		0.03164	0.01104	T	A	missense_variant	MODERATE	Cnu03G007080	Cnu03G007080	Cnu03G007080.1	Glycosyl transferases group 1
Chr3_14900948	-0.2819	0.2275	-1.239	0.221		0.03164	0.01104	C	G	missense_variant	MODERATE	Cnu03G007080	Cnu03G007080	Cnu03G007080.1	Glycosyl transferases group 1
Chr3_13919423	-1.1833	0.9493	-1.247	0.219		0.03201	0.01141	G	A	missense_variant	MODERATE	Cnu03G006580	Cnu03G006580	Cnu03G006580.1	Phosphofructokinase
Chr3_13919603	-0.407	0.2546	-1.599	0.117		0.05159	0.03142	A	G	missense_variant	MODERATE	Cnu03G006580	Cnu03G006580	Cnu03G006580.1	Phosphofructokinase
Chr3_13921395	-0.4718	0.1526	-3.091	0.00334	**	0.169	0.1513	T	A	missense_variant	MODERATE	Cnu03G006580	Cnu03G006580	Cnu03G006580.1	Phosphofructokinase
Chr3_13936725	-0.6493	0.2267	-2.864	0.00624	**	0.1486	0.1305	T	C	missense_variant	MODERATE	Cnu03G006580	Cnu03G006580	Cnu03G006580.1	Phosphofructokinase
Chr3_13941368	-0.9792	0.9542	-1.026	0.31		0.02191	0.001104	C	T	missense_variant	MODERATE	Cnu03G006580	Cnu03G006580	Cnu03G006580.1	Phosphofructokinase
Chr2_108402752	-0.3223	0.1505	-2.142	0.0374	*	0.08894	0.06955	C	A	missense_variant	MODERATE	Cnu02G015220	Cnu02G015220	Cnu02G015220.1	Sugar (and other) transporter
Chr2_108402780	0.2959	0.1683	1.758	0.0852	.	0.06172	0.04176	G	A	missense_variant	MODERATE	Cnu02G015220	Cnu02G015220	Cnu02G015220.1	Sugar (and other) transporter
Chr2_108403007	-0.2772	0.1481	-1.872	0.0675	.	0.06938	0.04958	C	T	missense_variant	MODERATE	Cnu02G015220	Cnu02G015220	Cnu02G015220.1	Sugar (and other) transporter
Chr2_108403595	-0.3223	0.1505	-2.142	0.0374	*	0.08894	0.06955	G	A	missense_variant	MODERATE	Cnu02G015220	Cnu02G015220	Cnu02G015220.1	Sugar (and other) transporter
Chr2_36527908	-1.4896	0.94	-1.585	0.12		0.05072	0.03052	C	G	missense_variant	MODERATE	Cnu02G012160	Cnu02G012160	Cnu02G012160.1	Hexokinase
Chr2_36533852	0.4558	0.1447	3.15	0.00284	**	0.1743	0.1568	G	C	missense_variant	MODERATE	Cnu02G012160	Cnu02G012160	Cnu02G012160.1	Hexokinase
Chr2_36534061	-0.6293	0.2656	-2.37	0.0219	*	0.1067	0.08774	T	C	stop_lost&splice_region_variant	HIGH	Cnu02G012160	Cnu02G012160	Cnu02G012160.1	Hexokinase
Chr2_28930177	-0.2714	0.2098	-1.294	0.202		0.03438	0.01383	A	G	missense_variant	MODERATE	Cnu02G010820	Cnu02G010820	Cnu02G010820.1	CBS domain
Chr2_28930455	-0.459	0.161	-2.852	0.00644	**	0.1475	0.1294	A	G	missense_variant	MODERATE	Cnu02G010820	Cnu02G010820	Cnu02G010820.1	CBS domain
Chr2_28931901	-0.4877	0.1426	-3.421	0.0013	**	0.1994	0.1823	C	G	missense_variant&splice_region_variant	MODERATE	Cnu02G010820	Cnu02G010820	Cnu02G010820.1	CBS domain
Chr2_21936173	-0.8436	0.6784	-1.244	0.22		0.03186	0.01126	T	C	missense_variant	MODERATE	Cnu02G009280	Cnu02G009280	Cnu02G009280.1	Sucrose synthase
Chr2_21952206	-1.5344	0.4451	-3.447	0.0012	**	0.2018	0.1848	G	A	missense_variant	MODERATE	Cnu02G009280	Cnu02G009280	Cnu02G009280.1	Sucrose synthase
Chr2_21952221	0.1345	0.4004	0.336	0.738		0.002396	-0.01883	C	T	missense_variant	MODERATE	Cnu02G009280	Cnu02G009280	Cnu02G009280.1	Sucrose synthase
Chr1_168918498	-0.5291	0.1706	-3.101	0.00326	**	0.1698	0.1522	G	C	missense_variant	MODERATE	Cnu01G023700	Cnu01G023700	Cnu01G023700.1	Sugar (and other) transporter
Chr1_168010504	-0.2874	0.289	-0.995	0.325		0.02061	-0.0002277	C	T	missense_variant	MODERATE	Cnu01G023130	Cnu01G023130	Cnu01G023130.1	Hexokinase
Chr1_168010557	-0.2874	0.289	-0.995	0.325		0.02061	-0.0002277	G	A	missense_variant	MODERATE	Cnu01G023130	Cnu01G023130	Cnu01G023130.1	Hexokinase
Chr1_168013803	-0.4341	0.2688	-1.615	0.113		0.05259	0.03243	T	C	missense_variant	MODERATE	Cnu01G023130	Cnu01G023130	Cnu01G023130.1	Hexokinase
Chr1_168013931	-0.4341	0.2688	-1.615	0.113		0.05259	0.03243	C	A	missense_variant	MODERATE	Cnu01G023130	Cnu01G023130	Cnu01G023130.1	Hexokinase
Chr1_164132304	-1.2085	0.6665	-1.813	0.0762	.	0.06537	0.04549	C	T	missense_variant	MODERATE	Cnu01G021700	Cnu01G021700	Cnu01G021700.1	Sugar (and other) transporter
Chr1_163329324	-0.7417	0.293	-2.531	0.0148	*	0.12	0.1013	G	A	missense_variant	MODERATE	Cnu01G021210	Cnu01G021210	Cnu01G021210.1	Glycosyl transferases group 1
Chr1_163329328	-0.5962	0.1298	-4.593	3.28e-05	***	0.3098	0.2951	A	G	missense_variant	MODERATE	Cnu01G021210	Cnu01G021210	Cnu01G021210.1	Glycosyl transferases group 1
Chr1_163346328	-0.5948	0.1316	-4.519	4.18e-05	***	0.3029	0.2881	A	G	missense_variant	MODERATE	Cnu01G021210	Cnu01G021210	Cnu01G021210.1	Glycosyl transferases group 1
Chr1_163349718	-0.5345	0.2136	-2.502	0.0159	*	0.1175	0.09876	C	A	missense_variant	MODERATE	Cnu01G021210	Cnu01G021210	Cnu01G021210.1	Glycosyl transferases group 1
Chr1_163350725	-0.8	0.3514	-2.277	0.0275	*	0.1013	0.08172	ATGGAG	A	frameshift_variant	HIGH	Cnu01G021210	Cnu01G021210	Cnu01G021210.1	Glycosyl transferases group 1
Chr1_157351899	-0.4676	0.2676	-1.747	0.0871	.	0.06101	0.04103	A	T	missense_variant	MODERATE	Cnu01G018730	Cnu01G018730	Cnu01G018730.1	Sugar (and other) transporter
Chr1_157351966	-0.5559	0.2142	-2.595	0.0126	*	0.1254	0.1067	T	A	missense_variant	MODERATE	Cnu01G018730	Cnu01G018730	Cnu01G018730.1	Sugar (and other) transporter
Chr1_157352010	-0.5436	0.1992	-2.729	0.00891	**	0.1368	0.1184	A	G	missense_variant	MODERATE	Cnu01G018730	Cnu01G018730	Cnu01G018730.1	Sugar (and other) transporter
Chr1_157342194	-0.8924	0.3454	-2.584	0.0129	*	0.1244	0.1057	T	C	missense_variant	MODERATE	Cnu01G018720	Cnu01G018720	Cnu01G018720.1	Sugar (and other) transporter
Chr1_157345938	-0.6135	0.1316	-4.661	2.62e-05	***	0.3161	0.3016	A	G	missense_variant	MODERATE	Cnu01G018720	Cnu01G018720	Cnu01G018720.1	Sugar (and other) transporter
Chr1_157347379	-0.6806	0.2351	-2.895	0.00574	**	0.1513	0.1333	T	G	missense_variant	MODERATE	Cnu01G018720	Cnu01G018720	Cnu01G018720.1	Sugar (and other) transporter
Chr1_154583800	-0.166	0.689	-0.241	0.811		0.001233	-0.02002	AGG	A	frameshift_variant	HIGH	Cnu01G017560	Cnu01G017560	Cnu01G017560.1	Glycosyl hydrolases family 32 N-terminal domain
Chr1_154583805	-0.166	0.689	-0.241	0.811		0.001233	-0.02002	T	A	missense_variant	MODERATE	Cnu01G017560	Cnu01G017560	Cnu01G017560.1	Glycosyl hydrolases family 32 N-terminal domain
Chr1_154583806	-0.166	0.689	-0.241	0.811		0.001233	-0.02002	CG	C	frameshift_variant	HIGH	Cnu01G017560	Cnu01G017560	Cnu01G017560.1	Glycosyl hydrolases family 32 N-terminal domain
Chr1_154583810	-0.166	0.689	-0.241	0.811		0.001233	-0.02002	T	TC	frameshift_variant	HIGH	Cnu01G017560	Cnu01G017560	Cnu01G017560.1	Glycosyl hydrolases family 32 N-terminal domain
Chr1_154583813	-0.166	0.689	-0.241	0.811		0.001233	-0.02002	C	CCG	frameshift_variant	HIGH	Cnu01G017560	Cnu01G017560	Cnu01G017560.1	Glycosyl hydrolases family 32 N-terminal domain
Chr1_154583820	-0.166	0.689	-0.241	0.811		0.001233	-0.02002	C	T	missense_variant	MODERATE	Cnu01G017560	Cnu01G017560	Cnu01G017560.1	Glycosyl hydrolases family 32 N-terminal domain
Chr1_154583832	-0.2194	0.4149	-0.529	0.599		0.005913	-0.01524	A	C	missense_variant	MODERATE	Cnu01G017560	Cnu01G017560	Cnu01G017560.1	Glycosyl hydrolases family 32 N-terminal domain
Chr1_154583838	-0.2194	0.4149	-0.529	0.599		0.005913	-0.01524	C	G	missense_variant	MODERATE	Cnu01G017560	Cnu01G017560	Cnu01G017560.1	Glycosyl hydrolases family 32 N-terminal domain
Chr1_154583850	-0.2194	0.4149	-0.529	0.599		0.005913	-0.01524	C	A	missense_variant	MODERATE	Cnu01G017560	Cnu01G017560	Cnu01G017560.1	Glycosyl hydrolases family 32 N-terminal domain
Chr1_154583853	-0.2194	0.4149	-0.529	0.599		0.005913	-0.01524	G	C	missense_variant	MODERATE	Cnu01G017560	Cnu01G017560	Cnu01G017560.1	Glycosyl hydrolases family 32 N-terminal domain
Chr1_154583856	-0.2194	0.4149	-0.529	0.599		0.005913	-0.01524	A	C	missense_variant	MODERATE	Cnu01G017560	Cnu01G017560	Cnu01G017560.1	Glycosyl hydrolases family 32 N-terminal domain
Chr1_154583865	-0.2194	0.4149	-0.529	0.599		0.005913	-0.01524	C	A	missense_variant	MODERATE	Cnu01G017560	Cnu01G017560	Cnu01G017560.1	Glycosyl hydrolases family 32 N-terminal domain
Chr1_154583867	-0.2194	0.4149	-0.529	0.599		0.005913	-0.01524	T	G	missense_variant	MODERATE	Cnu01G017560	Cnu01G017560	Cnu01G017560.1	Glycosyl hydrolases family 32 N-terminal domain
Chr1_154583888	-0.2278	0.4971	-0.458	0.649		0.004447	-0.01674	T	TCCC	conservative_inframe_insertion	MODERATE	Cnu01G017560	Cnu01G017560	Cnu01G017560.1	Glycosyl hydrolases family 32 N-terminal domain
Chr1_154583891	-0.2278	0.4971	-0.458	0.649		0.004447	-0.01674	CT	C	frameshift_variant	HIGH	Cnu01G017560	Cnu01G017560	Cnu01G017560.1	Glycosyl hydrolases family 32 N-terminal domain
Chr1_154583893	-0.2278	0.4971	-0.458	0.649		0.004447	-0.01674	GGC	G	frameshift_variant	HIGH	Cnu01G017560	Cnu01G017560	Cnu01G017560.1	Glycosyl hydrolases family 32 N-terminal domain
Chr1_154583905	-0.2278	0.4971	-0.458	0.649		0.004447	-0.01674	G	C	missense_variant	MODERATE	Cnu01G017560	Cnu01G017560	Cnu01G017560.1	Glycosyl hydrolases family 32 N-terminal domain
Chr1_154583906	-0.2278	0.4971	-0.458	0.649		0.004447	-0.01674	T	G	missense_variant	MODERATE	Cnu01G017560	Cnu01G017560	Cnu01G017560.1	Glycosyl hydrolases family 32 N-terminal domain
Chr1_154583912	-0.3223	0.6878	-0.469	0.642		0.004651	-0.01653	TCCCC	T	frameshift_variant	HIGH	Cnu01G017560	Cnu01G017560	Cnu01G017560.1	Glycosyl hydrolases family 32 N-terminal domain
Chr1_154583916	-0.3223	0.6878	-0.469	0.642		0.004651	-0.01653	C	CGT	frameshift_variant	HIGH	Cnu01G017560	Cnu01G017560	Cnu01G017560.1	Glycosyl hydrolases family 32 N-terminal domain
Chr1_154583919	-0.3223	0.6878	-0.469	0.642		0.004651	-0.01653	C	G	missense_variant	MODERATE	Cnu01G017560	Cnu01G017560	Cnu01G017560.1	Glycosyl hydrolases family 32 N-terminal domain
Chr1_154583923	-0.3223	0.6878	-0.469	0.642		0.004651	-0.01653	C	CCG	frameshift_variant	HIGH	Cnu01G017560	Cnu01G017560	Cnu01G017560.1	Glycosyl hydrolases family 32 N-terminal domain
Chr1_154583927	-0.3223	0.6878	-0.469	0.642		0.004651	-0.01653	C	T	missense_variant	MODERATE	Cnu01G017560	Cnu01G017560	Cnu01G017560.1	Glycosyl hydrolases family 32 N-terminal domain
Chr1_154583931	-0.3223	0.6878	-0.469	0.642		0.004651	-0.01653	C	T	missense_variant	MODERATE	Cnu01G017560	Cnu01G017560	Cnu01G017560.1	Glycosyl hydrolases family 32 N-terminal domain
Chr1_154583952	-0.1625	0.9645	-0.168	0.867		0.0006036	-0.02066	C	T	missense_variant	MODERATE	Cnu01G017560	Cnu01G017560	Cnu01G017560.1	Glycosyl hydrolases family 32 N-terminal domain
Chr1_154583987	-0.1792	0.1661	-1.079	0.286		0.02417	0.003409	A	G	missense_variant	MODERATE	Cnu01G017560	Cnu01G017560	Cnu01G017560.1	Glycosyl hydrolases family 32 N-terminal domain
Chr1_154585108	-0.8957	0.677	-1.323	0.192		0.03591	0.0154	A	C	missense_variant	MODERATE	Cnu01G017560	Cnu01G017560	Cnu01G017560.1	Glycosyl hydrolases family 32 N-terminal domain
Chr1_145882147	-0.1241	0.2342	-0.53	0.599		0.005938	-0.01521	A	T	missense_variant	MODERATE	Cnu01G014570	Cnu01G014570	Cnu01G014570.1	pfkB family carbohydrate kinase
Chr1_145882242	-0.7949	0.2274	-3.496	0.00104	**	0.2064	0.1895	C	T	missense_variant	MODERATE	Cnu01G014570	Cnu01G014570	Cnu01G014570.1	pfkB family carbohydrate kinase
Chr1_145884470	-0.1833	0.4817	-0.381	0.705		0.003073	-0.01814	A	C	missense_variant	MODERATE	Cnu01G014570	Cnu01G014570	Cnu01G014570.1	pfkB family carbohydrate kinase
Chr1_135984088	0.4694	0.1665	2.819	0.00703	**	0.1446	0.1264	T	C	missense_variant	MODERATE	Cnu01G011700	Cnu01G011700	Cnu01G011700.1	Sugar (and other) transporter
Chr1_70629488	-0.7786	0.4361	-1.785	0.0807	.	0.06351	0.04359	C	A	stop_gained	HIGH	Cnu01G005240	Cnu01G005240	Cnu01G005240.1	Sugar (and other) transporter
